# Supplementary material for: Differences in microRNA expression during tumor development in the transition and peripheral zones of the prostate
Source: BMC Cancer. 2013 Jul 29;13:362. doi: 10.1186/1471-2407-13-362 (PMC3733730; doi:10.1186/1471-2407-13-362)
Supplement: Additional file 2 — Differentially expressed miRNAs (p<0.05) between normal and malignant TZ tissues before multiple testing adjustments. [file 1471-2407-13-362-S2.xlsx]

## Sheet: P=0.05
Differentially expressed miRNAs (p<0.05) between normal and malignant TZ tissues before multiple testing adjustments
miRNA	p-value
hsa-let-7g-4395393	0.0366785
hsa-miR-1-4395333	0.03464811
hsa-miR-10b-4395329	0.002992685
hsa-miR-16-4373121	0.02950134
hsa-miR-17-4395419	0.005135315
hsa-miR-18b-4395328	0.02438695
hsa-miR-19a-4373099	0.0009185273
hsa-miR-19b-4373098	0.03975778
hsa-miR-20a-4373286	0.000665432
hsa-miR-20b-4373263	0.0005294107
hsa-miR-22-4373079	0.001448675
hsa-miR-24-4373072	0.000218241
hsa-miR-25-4373071	3.256357e-06
hsa-miR-26b-4395167	0.03616175
hsa-miR-29a-4395223	0.00631101
hsa-miR-29b-4373288	0.04280694
hsa-miR-31-4395390	0.0003282344
hsa-miR-32-4395220	0.002352915
hsa-miR-34c-5p-4373036	0.001264103
hsa-miR-92a-4395169	0.002332356
hsa-miR-93-4373302	0.04836258
hsa-miR-96-4373372	0.001396791
hsa-miR-100-4373160	0.003673706
hsa-miR-101-4395364	0.0290519
hsa-miR-106a-4395280	0.002492302
hsa-miR-106b-4373155	3.490016e-05
hsa-miR-124-4373295	0.01364254
hsa-miR-125a-3p-4395310	0.006175206
hsa-miR-126-4395339	0.03393329
hsa-miR-130b-4373144	0.00757743
hsa-miR-133a-4395357	0.0005225838
hsa-miR-133b-4395358	0.03099082
hsa-miR-134-4373299	0.04350585
hsa-miR-135a-4373140	0.01350663
hsa-miR-136-4373173	0.009608107
hsa-miR-138-4395395	0.02330223
hsa-miR-139-3p-4395424	0.02480221
hsa-miR-139-5p-4395400	0.03464765
hsa-miR-141-4373137	0.004949117
hsa-miR-143-4395360	5.280981e-06
hsa-miR-147b-4395373	0.0004032416
hsa-miR-148a-4373130	0.0001654523
hsa-miR-148b-4373129	0.0002642278
hsa-miR-150-4373127	0.02194109
hsa-miR-154-4373270	0.008927204
hsa-miR-182-4395445	0.03782526
hsa-miR-183-4395380	0.002891124
hsa-miR-187-4373307	0.008856037
hsa-miR-195-4373105	0.009722323
hsa-miR-198-4395384	0.03249619
hsa-miR-199b-5p-4373100	0.01729521
hsa-miR-200c-4395411	0.001546913
hsa-miR-203-4373095	0.003462938
hsa-miR-204-4373094	6.068541e-05
hsa-miR-205-4373093	0.001766405
hsa-miR-214-4395417	0.005276915
hsa-miR-219-5p-4373080	0.01871667
hsa-miR-222-4395387	0.008454043
hsa-miR-296-5p-4373066	0.004279065
hsa-miR-320-4395388	0.007655882
hsa-miR-324-3p-4395272	0.04414411
hsa-miR-331-3p-4373046	0.03141067
hsa-miR-331-5p-4395344	0.03313779
hsa-miR-338-3p-4395363	0.04651793
hsa-miR-340-4395369	0.03855704
hsa-miR-361-5p-4373035	0.01552201
hsa-miR-362-5p-4378092	0.0002166852
hsa-miR-363-4378090	0.0009656036
hsa-miR-369-3p-4373032	0.02454766
hsa-miR-370-4395386	0.03999866
hsa-miR-375-4373027	0.002521276
hsa-miR-376a-4373026	0.02451892
hsa-miR-379-4373349	0.01632808
hsa-miR-382-4373019	0.01744083
hsa-miR-410-4378093	0.04937346
hsa-miR-423-5p-4395451	0.02495623
hsa-miR-425-4380926	0.01683253
hsa-miR-483-5p-4395449	0.001901621
hsa-miR-484-4381032	0.04759391
hsa-miR-485-3p-4378095	0.003857432
hsa-miR-491-5p-4381053	6.290557e-08
hsa-miR-494-4395476	0.003356846
hsa-miR-501-5p-4373226	0.0005008765
hsa-miR-504-4395195	0.02433529
hsa-miR-512-3p-4381034	0.000494764
hsa-miR-517a-4395513	0.01068148
hsa-miR-518b-4373246	2.673721e-05
hsa-miR-518d-3p-4373248	0.005499497
hsa-miR-532-3p-4395466	0.003535438
hsa-miR-532-5p-4380928	0.02475015
hsa-miR-541-4395312	0.04804858
hsa-miR-582-3p-4395510	0.003060204
hsa-miR-597-4380960	0.03953579
hsa-miR-598-4395179	0.04835001
hsa-miR-616-4395525	0.01030866
hsa-miR-636-4395199	0.001980602
hsa-miR-660-4380925	0.04110081
hsa-miR-671-3p-4395433	0.0001518040
hsa-miR-744-4395435	0.000796256
hsa-miR-873-4395467	0.02997182
hsa-miR-888-4395323	0.01687113
hsa-miR-889-4395313	0.004420786
hsa-miR-891a-4395302	0.0288456
hsa-miR-147-4373131	0.009996067
hsa-miR-376c-4395233	0.01975341
hsa-miR-511-4373236	0.02377219
hsa-miR-30a*-4373062	0.03797502
hsa-miR-34b*-4373037	0.002122441
hsa-miR-126*-4373269	0.01107515
hsa-miR-154*-4378065	2.736880e-06
hsa-miR-302c*-4373277	0.002108134
hsa-miR-373*-4373279	0.002108134
hsa-miR-380*-4373021	0.005956731
hsa-miR-517*-4378078	0.002108134
hsa-miR-518c*-4378082	0.002108134
hsa-miR-519e*-4378084	0.002108134
hsa-let-7d*-4378108	3.140692e-07
hsa-miR-629*-4380969	0.01577220
hsa-miR-221*-4395207	0.04504249
hsa-miR-185*-4395215	0.002108134
hsa-miR-30c-1*-4395219	0.003130743
hsa-miR-32*-4395222	0.002108134
hsa-miR-26a-2*-4395226	0.04361417
hsa-miR-302b*-4395230	0.002108134
hsa-miR-302d*-4395231	0.002108134
hsa-miR-367*-4395232	0.002108134
hsa-miR-374a*-4395236	0.02447386
hsa-miR-23b*-4395237	0.03796403
hsa-miR-376a*-4395238	0.006603687
hsa-miR-30b*-4395240	0.002108134
hsa-miR-93*-4395250	0.02027821
hsa-miR-96*-4395251	0.002108134
hsa-miR-101*-4395254	0.0001000117
hsa-miR-143*-4395257	0.0004900701
hsa-miR-145*-4395260	8.694301e-06
hsa-miR-125b-2*-4395269	0.03503422
hsa-miR-135b*-4395270	0.02607774
hsa-miR-138-1*-4395273	0.003094918
hsa-miR-146a*-4395274	0.002108134
hsa-miR-149*-4395275	0.002108134
hsa-miR-29b-1*-4395276	0.04759938
hsa-miR-105*-4395279	0.002108134
hsa-miR-27b*-4395285	0.04519286
hsa-miR-335*-4395296	0.04319199
hsa-miR-99b*-4395307	0.0363807
hsa-miR-124*-4395308	0.002108134
hsa-miR-888*-4395324	0.002108134
hsa-miR-135a*-4395343	0.005028573
hsa-miR-411*-4395349	0.02671626
hsa-miR-183*-4395381	0.001257906
hsa-miR-192*-4395383	0.0189352
hsa-miR-214*-4395404	0.0048125
hsa-miR-22*-4395412	0.01053979
hsa-miR-431*-4395423	0.002108134
hsa-miR-7-2*-4395425	0.0464777
hsa-miR-181a-2*-4395428	0.01747425
hsa-miR-452*-4395441	0.002108134
hsa-miR-181c*-4395444	0.0001689732
hsa-miR-708*-4395453	0.002108134
hsa-miR-92b*-4395454	0.002108134
hsa-miR-125b-1*-4395489	0.0002387470
hsa-miR-194*-4395490	0.002108134
hsa-miR-526b*-4395494	0.0003674233
hsa-miR-518f*-4395498	0.002108134
hsa-let-7e*-4395518	0.004458289
hsa-let-7f-2*-4395529	0.02938367
hsa-miR-19b-2*-4395537	0.002108134
hsa-miR-24-1*-4395551	0.0008522077
hsa-miR-25*-4395553	0.002108134
hsa-miR-29a*-4395558	0.01336816
hsa-miR-944-4395300	0.0002012201
hsa-miR-936-4395290	0.002108134
hsa-miR-877-4395402	0.01985146
hsa-miR-638-4380986	0.004955372
hsa-miR-632-4380977	9.391011e-07
hsa-miR-630-4380970	0.02688031
hsa-miR-619-4380998	0.002108134
hsa-miR-617-4380994	0.002108134
hsa-miR-612-4380983	0.002108134
hsa-miR-610-4380980	0.04797071
hsa-miR-603-4380972	0.002108134
hsa-miR-601-4380965	0.01302707
hsa-miR-595-4395178	0.002108134
hsa-miR-593-4395522	0.002108134
hsa-miR-592-4380956	0.001483614
hsa-miR-587-4380950	0.002108134
hsa-miR-583-4381025	0.002108134
hsa-miR-569-4380946	0.002108134
hsa-miR-565-4380942	0.006724815
hsa-miR-563-4380940	0.002108134
hsa-miR-557-4380935	0.002108134
hsa-miR-553-4380931	0.002108134
hsa-miR-552-4380930	0.002108134
hsa-miR-551a-4380929	0.002108134
hsa-miR-543-4395487	0.02661429
hsa-miR-520c-3p-4395511	0.005376316
hsa-miR-378-4395354	0.001395281
hsa-miR-337-3p-4395268	0.03202375
hsa-miR-30e-4395334	0.001215397
hsa-miR-188-5p-4395431	0.01226609
hsa-miR-935-4395289	0.002108134
hsa-miR-934-4395288	0.03995726
hsa-miR-924-4395265	0.002108134
hsa-miR-921-4395262	0.002108134
hsa-miR-920-4395261	0.002108134
hsa-miR-801-4395183	3.669885e-05
hsa-miR-767-3p-4395184	0.002108134
hsa-miR-7-4378130	0.009232865
hsa-miR-658-4380923	0.002108134
hsa-miR-648-4381004	0.01237478
hsa-miR-647-4381003	0.002108134
hsa-miR-646-4381002	0.002108134
hsa-miR-645-4381000	0.02694240
hsa-miR-641-4380988	0.03086921
hsa-miR-639-4380987	0.04550467
hsa-miR-637-4380985	0.002108134
hsa-miR-633-4380979	0.002108134
hsa-miR-631-4380971	0.002108134
hsa-miR-628-3p-4395545	0.01059743
hsa-miR-622-4380961	8.271701e-05
hsa-miR-613-4380989	0.002108134
hsa-miR-609-4380978	0.002108134
hsa-miR-599-4380962	0.002108134
hsa-miR-596-4380959	0.002108134
hsa-miR-591-4380955	0.008942588
hsa-miR-588-4380952	0.002108134
hsa-miR-578-4381022	0.01740407
hsa-miR-559-4380937	0.002108134
hsa-miR-497-4373222	1.916777e-05
hsa-miR-432-4373280	0.02804311
hsa-miR-409-3p-4395443	0.02225258

## Sheet: P=0.01
hsa-miR-10b-4395329
0.002992685
hsa-miR-17-4395419
0.005135315
hsa-miR-19a-4373099
0.0009185273
hsa-miR-20a-4373286
0.000665432
hsa-miR-20b-4373263
0.0005294107
hsa-miR-22-4373079
0.001448675
hsa-miR-24-4373072
0.000218241
hsa-miR-25-4373071
3.256357e-06
hsa-miR-29a-4395223
0.00631101
hsa-miR-31-4395390
0.0003282344
hsa-miR-32-4395220
0.002352915
hsa-miR-34c-5p-4373036
0.001264103
hsa-miR-92a-4395169
0.002332356
hsa-miR-96-4373372
0.001396791
hsa-miR-100-4373160
0.003673706
hsa-miR-106a-4395280
0.002492302
hsa-miR-106b-4373155
3.490016e-05
hsa-miR-125a-3p-4395310
0.006175206
hsa-miR-130b-4373144
0.00757743
hsa-miR-133a-4395357
0.0005225838
hsa-miR-136-4373173
0.009608107
hsa-miR-141-4373137
0.004949117
hsa-miR-143-4395360
5.280981e-06
hsa-miR-147b-4395373
0.0004032416
hsa-miR-148a-4373130
0.0001654523
hsa-miR-148b-4373129
0.0002642278
hsa-miR-154-4373270
0.008927204
hsa-miR-183-4395380
0.002891124
hsa-miR-187-4373307
0.008856037
hsa-miR-195-4373105
0.009722323
hsa-miR-200c-4395411
0.001546913
hsa-miR-203-4373095
0.003462938
hsa-miR-204-4373094
6.068541e-05
hsa-miR-205-4373093
0.001766405
hsa-miR-214-4395417
0.005276915
hsa-miR-222-4395387
0.008454043
hsa-miR-296-5p-4373066
0.004279065
hsa-miR-320-4395388
0.007655882
hsa-miR-362-5p-4378092
0.0002166852
hsa-miR-363-4378090
0.0009656036
hsa-miR-375-4373027
0.002521276
hsa-miR-483-5p-4395449
0.001901621
hsa-miR-485-3p-4378095
0.003857432
hsa-miR-491-5p-4381053
6.290557e-08
hsa-miR-494-4395476
0.003356846
hsa-miR-501-5p-4373226
0.0005008765
hsa-miR-512-3p-4381034
0.000494764
hsa-miR-518b-4373246
2.673721e-05
hsa-miR-518d-3p-4373248
0.005499497
hsa-miR-532-3p-4395466
0.003535438
hsa-miR-582-3p-4395510
0.003060204
hsa-miR-636-4395199
0.001980602
hsa-miR-671-3p-4395433
0.0001518040
hsa-miR-744-4395435
0.000796256
hsa-miR-889-4395313
0.004420786
hsa-miR-147-4373131
0.009996067
hsa-miR-34b*-4373037
0.002122441
hsa-miR-154*-4378065
2.736880e-06
hsa-miR-302c*-4373277
0.002108134
hsa-miR-373*-4373279
0.002108134
hsa-miR-380*-4373021
0.005956731
hsa-miR-517*-4378078
0.002108134
hsa-miR-518c*-4378082
0.002108134
hsa-miR-519e*-4378084
0.002108134
hsa-let-7d*-4378108
3.140692e-07
hsa-miR-185*-4395215
0.002108134
hsa-miR-30c-1*-4395219
0.003130743
hsa-miR-32*-4395222
0.002108134
hsa-miR-302b*-4395230
0.002108134
hsa-miR-302d*-4395231
0.002108134
hsa-miR-367*-4395232
0.002108134
hsa-miR-376a*-4395238
0.006603687
hsa-miR-30b*-4395240
0.002108134
hsa-miR-96*-4395251
0.002108134
hsa-miR-101*-4395254
0.0001000117
hsa-miR-143*-4395257
0.0004900701
hsa-miR-145*-4395260
8.694301e-06
hsa-miR-138-1*-4395273
0.003094918
hsa-miR-146a*-4395274
0.002108134
hsa-miR-149*-4395275
0.002108134
hsa-miR-105*-4395279
0.002108134
hsa-miR-124*-4395308
0.002108134
hsa-miR-888*-4395324
0.002108134
hsa-miR-135a*-4395343
0.005028573
hsa-miR-183*-4395381
0.001257906
hsa-miR-214*-4395404
0.0048125
hsa-miR-431*-4395423
0.002108134
hsa-miR-452*-4395441
0.002108134
hsa-miR-181c*-4395444
0.0001689732
hsa-miR-708*-4395453
0.002108134
hsa-miR-92b*-4395454
0.002108134
hsa-miR-125b-1*-4395489
0.0002387470
hsa-miR-194*-4395490
0.002108134
hsa-miR-526b*-4395494
0.0003674233
hsa-miR-518f*-4395498
0.002108134
hsa-let-7e*-4395518
0.004458289
hsa-miR-19b-2*-4395537
0.002108134
hsa-miR-24-1*-4395551
0.0008522077
hsa-miR-25*-4395553
0.002108134
hsa-miR-944-4395300
0.0002012201
hsa-miR-936-4395290
0.002108134
hsa-miR-638-4380986
0.004955372
hsa-miR-632-4380977
9.391011e-07
hsa-miR-619-4380998
0.002108134
hsa-miR-617-4380994
0.002108134
hsa-miR-612-4380983
0.002108134
hsa-miR-603-4380972
0.002108134
hsa-miR-595-4395178
0.002108134
hsa-miR-593-4395522
0.002108134
hsa-miR-592-4380956
0.001483614
hsa-miR-587-4380950
0.002108134
hsa-miR-583-4381025
0.002108134
hsa-miR-569-4380946
0.002108134
hsa-miR-565-4380942
0.006724815
hsa-miR-563-4380940
0.002108134
hsa-miR-557-4380935
0.002108134
hsa-miR-553-4380931
0.002108134
hsa-miR-552-4380930
0.002108134
hsa-miR-551a-4380929
0.002108134
hsa-miR-520c-3p-4395511
0.005376316
hsa-miR-378-4395354
0.001395281
hsa-miR-30e-4395334
0.001215397
hsa-miR-935-4395289
0.002108134
hsa-miR-924-4395265
0.002108134
hsa-miR-921-4395262
0.002108134
hsa-miR-920-4395261
0.002108134
hsa-miR-801-4395183
3.669885e-05
hsa-miR-767-3p-4395184
0.002108134
hsa-miR-7-4378130
0.009232865
hsa-miR-658-4380923
0.002108134
hsa-miR-647-4381003
0.002108134
hsa-miR-646-4381002
0.002108134
hsa-miR-637-4380985
0.002108134
hsa-miR-633-4380979
0.002108134
hsa-miR-631-4380971
0.002108134
hsa-miR-622-4380961
8.271701e-05
hsa-miR-613-4380989
0.002108134
hsa-miR-609-4380978
0.002108134
hsa-miR-599-4380962
0.002108134
hsa-miR-596-4380959
0.002108134
hsa-miR-591-4380955
0.008942588
hsa-miR-588-4380952
0.002108134
hsa-miR-559-4380937
0.002108134
hsa-miR-497-4373222
1.916777e-05

## Sheet: P=0.001
hsa-miR-19a-4373099
0.0009185273
hsa-miR-20a-4373286
0.000665432
hsa-miR-20b-4373263
0.0005294107
hsa-miR-24-4373072
0.000218241
hsa-miR-25-4373071
3.256357e-06
hsa-miR-31-4395390
0.0003282344
hsa-miR-106b-4373155
3.490016e-05
hsa-miR-133a-4395357
0.0005225838
hsa-miR-143-4395360
5.280981e-06
hsa-miR-147b-4395373
0.0004032416
hsa-miR-148a-4373130
0.0001654523
hsa-miR-148b-4373129
0.0002642278
hsa-miR-204-4373094
6.068541e-05
hsa-miR-362-5p-4378092
0.0002166852
hsa-miR-363-4378090
0.0009656036
hsa-miR-491-5p-4381053
6.290557e-08
hsa-miR-501-5p-4373226
0.0005008765
hsa-miR-512-3p-4381034
0.000494764
hsa-miR-518b-4373246
2.673721e-05
hsa-miR-671-3p-4395433
0.0001518040
hsa-miR-744-4395435
0.000796256
hsa-miR-154*-4378065
2.736880e-06
hsa-let-7d*-4378108
3.140692e-07
hsa-miR-101*-4395254
0.0001000117
hsa-miR-143*-4395257
0.0004900701
hsa-miR-145*-4395260
8.694301e-06
hsa-miR-181c*-4395444
0.0001689732
hsa-miR-125b-1*-4395489
0.0002387470
hsa-miR-526b*-4395494
0.0003674233
hsa-miR-24-1*-4395551
0.0008522077
hsa-miR-944-4395300
0.0002012201
hsa-miR-632-4380977
9.391011e-07
hsa-miR-801-4395183
3.669885e-05
hsa-miR-622-4380961
8.271701e-05
hsa-miR-497-4373222
1.916777e-05

## Sheet: P=0.0001
hsa-miR-25-4373071
3.256357e-06
hsa-miR-106b-4373155
3.490016e-05
hsa-miR-143-4395360
5.280981e-06
hsa-miR-204-4373094
6.068541e-05
hsa-miR-491-5p-4381053
6.290557e-08
hsa-miR-518b-4373246
2.673721e-05
hsa-miR-154*-4378065
2.736880e-06
hsa-let-7d*-4378108
3.140692e-07
hsa-miR-145*-4395260
8.694301e-06
hsa-miR-632-4380977
9.391011e-07
hsa-miR-801-4395183
3.669885e-05
hsa-miR-622-4380961
8.271701e-05
hsa-miR-497-4373222
1.916777e-05

## Sheet: P=0.00001
hsa-miR-25-4373071
3.256357e-06
hsa-miR-143-4395360
5.280981e-06
hsa-miR-491-5p-4381053
6.290557e-08
hsa-miR-154*-4378065
2.736880e-06
hsa-let-7d*-4378108
3.140692e-07
hsa-miR-145*-4395260
8.694301e-06
hsa-miR-632-4380977
9.391011e-07

## Sheet: P=0.000001
hsa-miR-491-5p-4381053
6.290557e-08
hsa-let-7d*-4378108
3.140692e-07
hsa-miR-632-4380977
9.391011e-07

## Sheet: justerade pvärden
		rawp	Bonferroni	Holm	Hochberg	BH
1	hsa-let-7a-4373169	1	0.234433904422485	1	1	0.99911120400336	0.409835772535926
2	hsa-let-7c-4373167	2	0.734002228948021	1	1	0.99911120400336	0.831452312754828
3	hsa-let-7d-4395394	3	0.232108139945883	1	1	0.99911120400336	0.408458458563983
4	hsa-let-7e-4395517	4	0.45146012532475	1	1	0.99911120400336	0.60773478409101
5	hsa-let-7f-4373164	5	0.214920622195961	1	1	0.99911120400336	0.387583359144895
6	hsa-let-7g-4395393	6	0.0366785029979739	1	1	0.99911120400336	0.112719301896213
7	hsa-miR-1-4395333	7	0.0346481136904108	1	1	0.99911120400336	0.108598565298302
8	hsa-miR-9-4373285	8	0.306981796795223	1	1	0.99911120400336	0.479897101689803
9	hsa-miR-10a-4373153	9	0.470194640072459	1	1	0.99911120400336	0.621472362107242
10	hsa-miR-10b-4395329	10	0.00299268504401344	1	1	0.99911120400336	0.0171399234338952
13	hsa-miR-15a-4373123	11	0.445494163256649	1	1	0.99911120400336	0.602941865784376
14	hsa-miR-15b-4373122	12	0.0772154412824367	1	1	0.99911120400336	0.193038603206092
15	hsa-miR-16-4373121	13	0.0295013387822783	1	1	0.99911120400336	0.097308080800185
16	hsa-miR-17-4395419	14	0.0051353154245674	1	1	0.99911120400336	0.025676577122837
17	hsa-miR-18a-4395533	15	0.463453267585662	1	1	0.99911120400336	0.617284479025301
18	hsa-miR-18b-4395328	16	0.0243869490213993	1	1	0.99911120400336	0.0868077457118183
19	hsa-miR-19a-4373099	17	0.000918527325904688	0.578672215319953	0.548360813565099	0.548360813565099	0.0128570960555050
20	hsa-miR-19b-4373098	18	0.0397577764748621	1	1	0.99911120400336	0.118305893457001
21	hsa-miR-20a-4373286	19	0.000665432005759279	0.419222163628346	0.399259203455567	0.399259203455567	0.0128570960555050
22	hsa-miR-20b-4373263	20	0.000529410680725144	0.333528728856840	0.318175819115811	0.318175819115811	0.0111176242952280
23	hsa-miR-21-4373090	21	0.984027142317438	1	1	0.99911120400336	0.988735406156277
24	hsa-miR-22-4373079	22	0.00144867478684835	0.912665115714463	0.85471812424053	0.85471812424053	0.0128570960555050
25	hsa-miR-23a-4373074	23	0.103584144076535	1	1	0.99911120400336	0.240804467779399
26	hsa-miR-23b-4373073	24	0.523116665524051	1	1	0.99911120400336	0.665675485806302
27	hsa-miR-24-4373072	25	0.00021824098392106	0.137491819870268	0.133345241175768	0.133345241175768	0.00687459099351338
28	hsa-miR-25-4373071	26	3.25635682623707e-06	0.00205150480052935	0.00203847937322441	0.00203847937322441	0.000410300960105871
29	hsa-miR-26a-4395166	27	0.28673673074486	1	1	0.99911120400336	0.460826888697097
30	hsa-miR-26b-4395167	28	0.0361617537420914	1	1	0.99911120400336	0.112226132303042
31	hsa-miR-27a-4373287	29	0.348792675642839	1	1	0.99911120400336	0.515820154119691
32	hsa-miR-27b-4373068	30	0.592275131037473	1	1	0.99911120400336	0.717564101064631
33	hsa-miR-28-3p-4395557	31	0.07354337311704	1	1	0.99911120400336	0.185329300254941
34	hsa-miR-28-5p-4373067	32	0.188753270744882	1	1	0.99911120400336	0.357441102846664
37	hsa-miR-29a-4395223	33	0.00631101034142317	1	1	0.99911120400336	0.0301207311749742
38	hsa-miR-29b-4373288	34	0.0428069422987215	1	1	0.99911120400336	0.125434296038114
39	hsa-miR-29c-4395171	35	0.768239512082903	1	1	0.99911120400336	0.854496604726338
40	hsa-miR-30b-4373290	36	0.213206621751202	1	1	0.99911120400336	0.387583359144895
41	hsa-miR-30c-4373060	37	0.132020311215636	1	1	0.99911120400336	0.283866198176964
42	hsa-miR-31-4395390	38	0.000328234354569033	0.206787643378491	0.199566487577972	0.199566487577972	0.00899076710341265
43	hsa-miR-32-4395220	39	0.00235291458356841	1	1	0.99911120400336	0.0139843036570575
44	hsa-miR-33b-4395196	40	0.415274879547616	1	1	0.99911120400336	0.568746030684779
45	hsa-miR-34a-4395168	41	0.256582153958709	1	1	0.99911120400336	0.433626793184571
46	hsa-miR-34c-5p-4373036	42	0.00126410300680373	0.796384894286347	0.749613083034609	0.749613083034609	0.0128570960555050
47	hsa-miR-92a-4395169	43	0.00233235567653494	1	1	0.99911120400336	0.0139843036570575
48	hsa-miR-93-4373302	44	0.048362580976916	1	1	0.99911120400336	0.132471417458509
49	hsa-miR-95-4373011	45	0.329389967921857	1	1	0.99911120400336	0.500569404091543
50	hsa-miR-96-4373372	46	0.00139679081803391	0.879978215361365	0.826006153705067	0.825503373458042	0.0128570960555050
51	hsa-miR-98-4373009	47	0.0874637298395531	1	1	0.99911120400336	0.209513877562428
52	hsa-miR-99a-4373008	48	0.201095116460714	1	1	0.99911120400336	0.375934490712907
53	hsa-miR-99b-4373007	49	0.82650288118971	1	1	0.99911120400336	0.892164875344732
54	hsa-miR-100-4373160	50	0.00367370609292941	1	1	0.99911120400336	0.019781494346543
55	hsa-miR-101-4395364	51	0.0290519003490732	1	1	0.99911120400336	0.0968396678302441
56	hsa-miR-103-4373158	52	0.296572497787656	1	1	0.99911120400336	0.468272364927878
57	hsa-miR-105-4395278	53	0.182924001309259	1	1	0.99911120400336	0.34921854795404
58	hsa-miR-106a-4395280	54	0.00249230227721954	1	1	0.99911120400336	0.0146743031275543
60	hsa-miR-106b-4373155	55	3.49001579473405e-05	0.0219870995068245	0.0216729980852985	0.0216729980852985	0.00210184295192288
61	hsa-miR-107-4373154	56	0.285921201446539	1	1	0.99911120400336	0.460691449901074
62	hsa-miR-122-4395356	57	0.256734593425151	1	1	0.99911120400336	0.433626793184571
63	hsa-miR-124-4373295	58	0.0136425378862148	1	1	0.99911120400336	0.0554503152794538
64	hsa-miR-125a-3p-4395310	59	0.00617520577482652	1	1	0.99911120400336	0.0296975544896237
65	hsa-miR-125a-5p-4395309	60	0.118471782332277	1	1	0.99911120400336	0.266060258741491
66	hsa-miR-125b-4373148	61	0.980777226484812	1	1	0.99911120400336	0.9870441736189
67	hsa-miR-126-4395339	62	0.0339332896436874	1	1	0.99911120400336	0.107426997364438
68	hsa-miR-127-3p-4373147	63	0.225802316674291	1	1	0.99911120400336	0.400985638445841
69	hsa-miR-127-5p-4395340	64	0.203657536527096	1	1	0.99911120400336	0.377204240928252
70	hsa-miR-128-4395327	65	0.72287960228965	1	1	0.99911120400336	0.82353372412745
71	hsa-miR-129-3p-4373297	66	0.259300480072775	1	1	0.99911120400336	0.435877591198533
72	hsa-miR-129-5p-4373171	67	0.276978362010436	1	1	0.99911120400336	0.448642765606772
73	hsa-miR-130a-4373145	68	0.0576017519408324	1	1	0.99911120400336	0.15442171796904
74	hsa-miR-130b-4373144	69	0.00757742990262403	1	1	0.99911120400336	0.0353613395455788
75	hsa-miR-132-4373143	70	0.282562963330984	1	1	0.99911120400336	0.456447863842359
76	hsa-miR-133a-4395357	71	0.000522583840770338	0.329227819685313	0.314595472143744	0.314595472143744	0.0111176242952280
77	hsa-miR-133b-4395358	72	0.030990824557912	1	1	0.99911120400336	0.100640306554044
78	hsa-miR-134-4373299	73	0.0435058498177314	1	1	0.99911120400336	0.126040949077028
79	hsa-miR-135a-4373140	74	0.0135066319312196	1	1	0.99911120400336	0.0552544033549892
80	hsa-miR-135b-4395372	75	0.844767906908695	1	1	0.99911120400336	0.898992873906213
81	hsa-miR-136-4373173	76	0.00960810734766286	1	1	0.99911120400336	0.0426275185142789
82	hsa-miR-137-4373301	77	0.689706016514697	1	1	0.99911120400336	0.797194502136437
83	hsa-miR-138-4395395	78	0.0233022286738985	1	1	0.99911120400336	0.0853511864218374
84	hsa-miR-139-3p-4395424	79	0.0248022130605195	1	1	0.99911120400336	0.0868077457118183
85	hsa-miR-139-5p-4395400	80	0.0346476481383991	1	1	0.99911120400336	0.108598565298302
86	hsa-miR-140-3p-4395345	81	0.929535086673133	1	1	0.99911120400336	0.960011646891924
87	hsa-miR-140-5p-4373374	82	0.246275447078082	1	1	0.99911120400336	0.423523392869914
88	hsa-miR-141-4373137	83	0.00494911703931215	1	1	0.99911120400336	0.0251764882563391
89	hsa-miR-142-3p-4373136	84	0.52050399246141	1	1	0.99911120400336	0.665675485806302
90	hsa-miR-142-5p-4395359	85	0.171835666652360	1	1	0.99911120400336	0.336200217363313
91	hsa-miR-143-4395360	86	5.28098110393786e-06	0.00332701809548085	0.00330061318996116	0.00330061318996116	0.000554503015913475
93	hsa-miR-146a-4373132	87	0.0764455385881757	1	1	0.99911120400336	0.191875256217333
94	hsa-miR-146b-3p-4395472	88	0.454566316188265	1	1	0.99911120400336	0.609312296167249
95	hsa-miR-146b-5p-4373178	89	0.80458223080054	1	1	0.99911120400336	0.880716939197858
96	hsa-miR-147b-4395373	90	0.000403241559321126	0.254042182372310	0.244364384948602	0.244364384948602	0.0101616872948924
97	hsa-miR-148a-4373130	91	0.000165452265128339	0.104234927030853	0.101753143053928	0.101753143053928	0.00626194778790649
98	hsa-miR-148b-4373129	92	0.000264227767582528	0.166463493576993	0.160914710457760	0.160914710457760	0.00756652243531785
99	hsa-miR-149-4395366	93	0.595582451127126	1	1	0.99911120400336	0.720061064886532
100	hsa-miR-150-4373127	94	0.0219410939331613	1	1	0.99911120400336	0.0813111128111273
101	hsa-miR-152-4395170	95	0.061873624618029	1	1	0.99911120400336	0.162418264622326
102	hsa-miR-153-4373305	96	0.164774877771440	1	1	0.99911120400336	0.332146119962969
103	hsa-miR-154-4373270	97	0.00892720401539284	1	1	0.99911120400336	0.0402416459131943
104	hsa-miR-181a-4373117	98	0.160323074422384	1	1	0.99911120400336	0.327933561318512
105	hsa-miR-181c-4373115	99	0.331864418255797	1	1	0.99911120400336	0.500569404091543
106	hsa-miR-182-4395445	100	0.0378252550779751	1	1	0.99911120400336	0.115020500335926
108	hsa-miR-183-4395380	101	0.00289112361002641	1	1	0.99911120400336	0.0167101639845563
109	hsa-miR-184-4373113	102	0.181643361495301	1	1	0.99911120400336	0.347827713501640
110	hsa-miR-185-4395382	103	0.91093848051722	1	1	0.99911120400336	0.951726770689632
111	hsa-miR-186-4395396	104	0.167915690254583	1	1	0.99911120400336	0.334399535519911
112	hsa-miR-187-4373307	105	0.0088560365883256	1	1	0.99911120400336	0.0402416459131943
114	hsa-miR-190-4373110	106	0.156198340470070	1	1	0.99911120400336	0.322639195069326
115	hsa-miR-191-4395410	107	0.826415813818169	1	1	0.99911120400336	0.892164875344732
116	hsa-miR-192-4373108	108	0.636721268527687	1	1	0.99911120400336	0.752597371805708
117	hsa-miR-193a-3p-4395361	109	0.208963014992157	1	1	0.99911120400336	0.381584636072635
118	hsa-miR-193a-5p-4395392	110	0.753249023932729	1	1	0.99911120400336	0.84722411014019
119	hsa-miR-193b-4395478	111	0.739291560291583	1	1	0.99911120400336	0.834684019684045
120	hsa-miR-194-4373106	112	0.399684362508732	1	1	0.99911120400336	0.553409117319782
121	hsa-miR-195-4373105	113	0.00972232348737981	1	1	0.99911120400336	0.0428326139653796
122	hsa-miR-196b-4395326	114	0.832747073511382	1	1	0.99911120400336	0.892229007333623
123	hsa-miR-197-4373102	115	0.362236614060520	1	1	0.99911120400336	0.529174132671727
124	hsa-miR-198-4395384	116	0.0324961923068938	1	1	0.99911120400336	0.103921833265701
125	hsa-miR-199a-5p-4373272	117	0.085952646697872	1	1	0.99911120400336	0.208319242851965
126	hsa-miR-199a-3p-4395415	118	0.153216534382541	1	1	0.99911120400336	0.31962389622848
127	hsa-miR-199b-5p-4373100	119	0.0172952144984543	1	1	0.99911120400336	0.0671266755971
128	hsa-miR-200a-4378069	120	0.270720586563552	1	1	0.99911120400336	0.447648214002724
129	hsa-miR-200b-4395362	121	0.242775167324441	1	1	0.99911120400336	0.421345331720104
130	hsa-miR-200c-4395411	122	0.00154691343539002	0.97455546429571	0.90958510000933	0.90958510000933	0.0128570960555050
131	hsa-miR-202-4395474	123	0.0796316995570872	1	1	0.99911120400336	0.198292374391166
132	hsa-miR-203-4373095	124	0.00346293757074408	1	1	0.99911120400336	0.0189708753875545
133	hsa-miR-204-4373094	125	6.0685408551625e-05	0.0382318073875238	0.0375642678934559	0.0375642678934559	0.00318598394896031
134	hsa-miR-205-4373093	126	0.00176640458443600	1	1	0.99911120400336	0.0128570960555050
135	hsa-miR-208b-4395401	127	0.960076895664034	1	1	0.99911120400336	0.981896825110943
136	hsa-miR-210-4373089	128	0.205965767664054	1	1	0.99911120400336	0.37941062464431
137	hsa-miR-214-4395417	129	0.00527691453458762	1	1	0.99911120400336	0.0261768201322063
138	hsa-miR-215-4373084	130	0.526200622113553	1	1	0.99911120400336	0.665675485806302
139	hsa-miR-216a-4395331	131	0.993107180199828	1	1	0.99911120400336	0.99626994192021
140	hsa-miR-216b-4395437	132	0.187571078100326	1	1	0.99911120400336	0.357008396384307
141	hsa-miR-217-4395448	133	0.0685426972974549	1	1	0.99911120400336	0.176974997120478
142	hsa-miR-218-4373081	134	0.129222097137397	1	1	0.99911120400336	0.282673337488056
143	hsa-miR-219-5p-4373080	135	0.0187166721464588	1	1	0.99911120400336	0.071463657286479
144	hsa-miR-221-4373077	136	0.108600283316242	1	1	0.99911120400336	0.250451001912062
145	hsa-miR-222-4395387	137	0.00845404250585075	1	1	0.99911120400336	0.0388762538590217
146	hsa-miR-223-4395406	138	0.234842402992809	1	1	0.99911120400336	0.409835772535926
147	hsa-miR-224-4395210	139	0.084753865735362	1	1	0.99911120400336	0.207762394604195
148	hsa-miR-296-3p-4395212	140	0.176258777398384	1	1	0.99911120400336	0.341670860803022
149	hsa-miR-296-5p-4373066	141	0.00427906497230652	1	1	0.99911120400336	0.0226538733827992
151	hsa-miR-299-5p-4373188	142	0.058982238092554	1	1	0.99911120400336	0.156788227840966
152	hsa-miR-301a-4373064	143	0.118496815001452	1	1	0.99911120400336	0.266060258741491
153	hsa-miR-301b-4395503	144	0.170053846623574	1	1	0.99911120400336	0.335727601019358
154	hsa-miR-302a-4378070	145	0.387231747010183	1	1	0.99911120400336	0.5409223960454
156	hsa-miR-302b-4378071	146	0.857750495189315	1	1	0.99911120400336	0.908893947324979
158	hsa-miR-320-4395388	147	0.00765588181636919	1	1	0.99911120400336	0.0354647466493573
159	hsa-miR-323-3p-4395338	148	0.827022678097339	1	1	0.99911120400336	0.892164875344732
160	hsa-miR-324-3p-4395272	149	0.0441441057777913	1	1	0.99911120400336	0.126989893333372
161	hsa-miR-324-5p-4373052	150	0.0516456265768311	1	1	0.99911120400336	0.140244589411222
162	hsa-miR-326-4373050	151	0.710494754201784	1	1	0.99911120400336	0.812362423134526
163	hsa-miR-328-4373049	152	0.65997505536009	1	1	0.99911120400336	0.776756913091778
164	hsa-miR-329-4373191	153	0.384430436754730	1	1	0.99911120400336	0.5409223960454
165	hsa-miR-330-3p-4373047	154	0.805343432616635	1	1	0.99911120400336	0.880716939197858
166	hsa-miR-330-5p-4395341	155	0.127736812510281	1	1	0.99911120400336	0.280397881120130
167	hsa-miR-331-3p-4373046	156	0.0314106683069837	1	1	0.99911120400336	0.101480620684101
168	hsa-miR-331-5p-4395344	157	0.0331377857857078	1	1	0.99911120400336	0.105438409318161
169	hsa-miR-335-4373045	158	0.393431419567491	1	1	0.99911120400336	0.548366801609556
170	hsa-miR-337-5p-4395267	159	0.225952224838529	1	1	0.99911120400336	0.400985638445841
171	hsa-miR-338-3p-4395363	160	0.0465179267817834	1	1	0.99911120400336	0.130831669073766
172	hsa-miR-339-3p-4395295	161	0.87046123041359	1	1	0.99911120400336	0.92011841469893
173	hsa-miR-339-5p-4395368	162	0.341999469548059	1	1	0.99911120400336	0.509182602198423
174	hsa-miR-340-4395369	163	0.0385570417066231	1	1	0.99911120400336	0.116224575479295
175	has-miR-155-4395459	164	0.14841510868375	1	1	0.99911120400336	0.310636273989244
176	hsa-let-7b-4395446	165	0.132826626320046	1	1	0.99911120400336	0.284628484971527
177	hsa-miR-342-3p-4395371	166	0.559576455372731	1	1	0.99911120400336	0.693736148444165
178	hsa-miR-342-5p-4395258	167	0.343496199895762	1	1	0.99911120400336	0.509182602198423
179	hsa-miR-345-4395297	168	0.366569814840706	1	1	0.99911120400336	0.532117473155863
180	hsa-miR-361-5p-4373035	169	0.0155220102122563	1	1	0.99911120400336	0.0626850412418043
181	hsa-miR-362-3p-4395228	170	0.0586257431472469	1	1	0.99911120400336	0.156500924503244
182	hsa-miR-362-5p-4378092	171	0.00021668516603788	0.136511654603864	0.132611321615183	0.132611321615183	0.00687459099351338
183	hsa-miR-363-4378090	172	0.000965603576423326	0.608330253146695	0.575499731548302	0.575499731548302	0.0128570960555050
184	hsa-miR-365-4373194	173	0.174492456966499	1	1	0.99911120400336	0.33929088854597
185	hsa-miR-367-4373034	174	0.188933154361808	1	1	0.99911120400336	0.357441102846664
186	hsa-miR-369-3p-4373032	175	0.0245476576876229	1	1	0.99911120400336	0.0868077457118183
187	hsa-miR-369-5p-4373195	176	0.396529334863339	1	1	0.99911120400336	0.551464637889412
188	hsa-miR-370-4395386	177	0.0399986592164146	1	1	0.99911120400336	0.118305893457001
190	hsa-miR-372-4373029	178	0.906848415228213	1	1	0.99911120400336	0.951662443460463
191	hsa-miR-373-4378073	179	0.099398461022861	1	1	0.99911120400336	0.232791934737556
192	hsa-miR-374a-4373028	180	0.916457916876906	1	1	0.99911120400336	0.955491091157848
193	hsa-miR-374b-4381045	181	0.665883871339877	1	1	0.99911120400336	0.779752488743722
194	hsa-miR-375-4373027	182	0.00252127641775163	1	1	0.99911120400336	0.0147074457702178
195	hsa-miR-376a-4373026	183	0.0245189225574789	1	1	0.99911120400336	0.0868077457118183
196	hsa-miR-376b-4373196	184	0.216584870046083	1	1	0.99911120400336	0.388742074441688
197	hsa-miR-377-4373025	185	0.47850191058115	1	1	0.99911120400336	0.62803375763776
198	hsa-miR-379-4373349	186	0.0163280780696802	1	1	0.99911120400336	0.0651056277461933
199	hsa-miR-380-4373022	187	0.49565369695359	1	1	0.99911120400336	0.644478271213426
200	hsa-miR-381-4373020	188	0.0905046401211304	1	1	0.99911120400336	0.215161974627593
201	hsa-miR-382-4373019	189	0.0174408307203988	1	1	0.99911120400336	0.0671266755971
202	hsa-miR-383-4373018	190	0.468917348280825	1	1	0.99911120400336	0.621472362107242
203	hsa-miR-409-5p-4395442	191	0.761649265180652	1	1	0.99911120400336	0.850778434510302
204	hsa-miR-410-4378093	192	0.0493734648232779	1	1	0.99911120400336	0.134654904063485
205	hsa-miR-411-4381013	193	0.125290568808044	1	1	0.99911120400336	0.278016732356231
206	hsa-miR-422a-4395408	194	0.167601245769128	1	1	0.99911120400336	0.334399535519911
207	hsa-miR-423-5p-4395451	195	0.0249562332451446	1	1	0.99911120400336	0.0868642372621057
208	hsa-miR-424-4373201	196	0.096531839355179	1	1	0.99911120400336	0.227771755781883
209	hsa-miR-425-4380926	197	0.016832528906628	1	1	0.99911120400336	0.0664300745089655
210	hsa-miR-429-4373203	198	0.751159923762342	1	1	0.99911120400336	0.846566640376164
211	hsa-miR-431-4395173	199	0.246719182830569	1	1	0.99911120400336	0.423523392869914
212	hsa-miR-433-4373205	200	0.0560792720966507	1	1	0.99911120400336	0.151630649875064
213	hsa-miR-449a-4373207	201	0.806624879233594	1	1	0.99911120400336	0.880716939197858
214	hsa-miR-449b-4381011	202	0.970486992158064	1	1	0.99911120400336	0.985547462488946
215	hsa-miR-450a-4395414	203	0.551543223524536	1	1	0.99911120400336	0.688063823406847
216	hsa-miR-450b-3p-4395319	204	0.276413775417719	1	1	0.99911120400336	0.448642765606772
217	hsa-miR-450b-5p-4395318	205	0.79957413299802	1	1	0.99911120400336	0.878250831182033
218	hsa-miR-451-4373360	206	0.91798887660922	1	1	0.99911120400336	0.955491091157848
219	hsa-miR-452-4395440	207	0.0698778299497363	1	1	0.99911120400336	0.178955418163959
221	hsa-miR-454-4395434	208	0.0960517143706499	1	1	0.99911120400336	0.227490902456802
222	hsa-miR-455-3p-4395355	209	0.689039240375706	1	1	0.99911120400336	0.797194502136437
223	hsa-miR-455-5p-4378098	210	0.082675175565947	1	1	0.99911120400336	0.204256316104104
224	hsa-miR-483-5p-4395449	211	0.00190162080846201	1	1	0.99911120400336	0.0128570960555050
225	hsa-miR-484-4381032	212	0.0475939086808878	1	1	0.99911120400336	0.132471417458509
226	hsa-miR-485-3p-4378095	213	0.00385743247717742	1	1	0.99911120400336	0.0205947666154387
228	hsa-miR-486-3p-4395204	214	0.835965333887784	1	1	0.99911120400336	0.894156469183877
229	hsa-miR-486-5p-4378096	215	0.408822972460512	1	1	0.99911120400336	0.563585279321932
230	hsa-miR-487a-4378097	216	0.919472200019995	1	1	0.99911120400336	0.955491091157848
231	hsa-miR-487b-4378102	217	0.636435349314382	1	1	0.99911120400336	0.752597371805708
232	hsa-miR-488-4395468	218	0.754432898077217	1	1	0.99911120400336	0.84722411014019
233	hsa-miR-489-4395469	219	0.0835154421874732	1	1	0.99911120400336	0.205526283508235
234	hsa-miR-490-3p-4373215	220	0.171153609881900	1	1	0.99911120400336	0.335908953973822
235	hsa-miR-491-3p-4395471	221	0.927699841470823	1	1	0.99911120400336	0.960011646891924
236	hsa-miR-491-5p-4381053	222	6.29055668569877e-08	3.96305071199023e-05	3.96305071199023e-05	3.96305071199023e-05	3.96305071199023e-05
237	hsa-miR-493-4395475	223	0.139274196534027	1	1	0.99911120400336	0.295430113860058
238	hsa-miR-494-4395476	224	0.00335684568022432	1	1	0.99911120400336	0.0185509892854502
239	hsa-miR-495-4381078	225	0.880446877699783	1	1	0.99911120400336	0.927561091891075
240	hsa-miR-496-4386771	226	0.100523148252991	1	1	0.99911120400336	0.234554012590312
241	hsa-miR-499-3p-4395538	227	0.294584962503861	1	1	0.99911120400336	0.467477396416707
242	hsa-miR-499-5p-4381047	228	0.295692219297600	1	1	0.99911120400336	0.468055523008765
243	hsa-miR-500-4395539	229	0.204169279613546	1	1	0.99911120400336	0.377204240928252
244	hsa-miR-501-3p-4395546	230	0.335724794434844	1	1	0.99911120400336	0.504789070391293
245	hsa-miR-501-5p-4373226	231	0.000500876515290021	0.315552204632713	0.302028538719882	0.302028538719882	0.0111176242952280
246	hsa-miR-502-3p-4395194	232	0.26010349296155	1	1	0.99911120400336	0.435877591198533
247	hsa-miR-502-5p-4373227	233	0.8176675383883	1	1	0.99911120400336	0.888156119283843
248	hsa-miR-503-4373228	234	0.341581194477489	1	1	0.99911120400336	0.509182602198423
249	hsa-miR-504-4395195	235	0.0243352910523875	1	1	0.99911120400336	0.0868077457118183
250	hsa-miR-505-4395200	236	0.246608772575925	1	1	0.99911120400336	0.423523392869914
252	hsa-miR-508-3p-4373233	237	0.662092797349658	1	1	0.99911120400336	0.776756913091778
254	hsa-miR-509-5p-4395346	238	0.496145970696050	1	1	0.99911120400336	0.644478271213426
256	hsa-miR-512-3p-4381034	239	0.000494763964608502	0.311701297703356	0.298837434623535	0.298837434623535	0.0111176242952280
257	hsa-miR-512-5p-4373238	240	0.387231747010278	1	1	0.99911120400336	0.5409223960454
258	hsa-miR-513-5p-4395201	241	0.387231747010197	1	1	0.99911120400336	0.5409223960454
259	hsa-miR-515-3p-4395480	242	0.945837235181146	1	1	0.99911120400336	0.973655977392356
260	hsa-miR-515-5p-4373242	243	0.597952556410922	1	1	0.99911120400336	0.720287018238778
263	hsa-miR-517a-4395513	244	0.0106814819961809	1	1	0.99911120400336	0.0454684706594188
264	hsa-miR-517c-4373264	245	0.114649969168737	1	1	0.99911120400336	0.261701016580813
267	hsa-miR-518b-4373246	246	2.67372127903141e-05	0.0168444440578979	0.0166305463555753	0.0166305463555753	0.00187160489532198
269	hsa-miR-518d-3p-4373248	247	0.00549949704695404	1	1	0.99911120400336	0.0268580088339616
270	hsa-miR-518d-5p-4395500	248	0.581571967657008	1	1	0.99911120400336	0.707317257961226
271	hsa-miR-518e-4395506	249	0.794451439051665	1	1	0.99911120400336	0.87500770385061
272	hsa-miR-518f-4395499	250	0.846225688470446	1	1	0.99911120400336	0.899025604951738
273	hsa-miR-519a-4395526	251	0.512752203185998	1	1	0.99911120400336	0.659252832667712
274	hsa-miR-519d-4395514	252	0.117119784079995	1	1	0.99911120400336	0.265415338023011
275	hsa-miR-519e-4395481	253	0.27641377541773	1	1	0.99911120400336	0.448642765606772
276	hsa-miR-520a-3p-4373268	254	0.451368032963094	1	1	0.99911120400336	0.60773478409101
279	hsa-miR-520g-4373257	255	0.332123826841691	1	1	0.99911120400336	0.500569404091543
280	hsa-miR-521-4373259	256	0.387231747010143	1	1	0.99911120400336	0.5409223960454
281	hsa-miR-522-4395524	257	0.977747657366633	1	1	0.99911120400336	0.9870441736189
282	hsa-miR-523-4395497	258	0.929274067389602	1	1	0.99911120400336	0.960011646891924
283	hsa-miR-524-5p-4395174	259	0.387231747010192	1	1	0.99911120400336	0.5409223960454
284	hsa-miR-525-3p-4395496	260	0.260142816334363	1	1	0.99911120400336	0.435877591198533
285	hsa-miR-525-5p-4378088	261	0.387231747010168	1	1	0.99911120400336	0.5409223960454
286	hsa-miR-526b-4395493	262	0.387231747010184	1	1	0.99911120400336	0.5409223960454
287	hsa-miR-532-3p-4395466	263	0.00353543820172977	1	1	0.99911120400336	0.0192010867852565
288	hsa-miR-532-5p-4380928	264	0.0247501462352584	1	1	0.99911120400336	0.0868077457118183
289	hsa-miR-539-4378103	265	0.125328177760587	1	1	0.99911120400336	0.278016732356231
290	hsa-miR-541-4395312	266	0.0480485778244044	1	1	0.99911120400336	0.132471417458509
291	hsa-miR-542-3p-4378101	267	0.251844970686698	1	1	0.99911120400336	0.428817112250323
292	hsa-miR-542-5p-4395351	268	0.414464349265299	1	1	0.99911120400336	0.568746030684779
294	hsa-miR-545-4395378	269	0.604279758485263	1	1	0.99911120400336	0.726519556957472
295	hsa-miR-548a-3p-4380948	270	0.829860102284207	1	1	0.99911120400336	0.892170417131485
298	hsa-miR-548b-5p-4395519	271	0.320682462799973	1	1	0.99911120400336	0.492755979424348
299	hsa-miR-548c-3p-4380993	272	0.49880157131426	1	1	0.99911120400336	0.646594629481448
300	hsa-miR-548c-5p-4395540	273	0.326216528615999	1	1	0.99911120400336	0.498826245213785
301	hsa-miR-548d-3p-4381008	274	0.579999744753995	1	1	0.99911120400336	0.706769514883979
302	hsa-miR-548d-5p-4395348	275	0.874962049222445	1	1	0.99911120400336	0.923326785611625
303	hsa-miR-551b-4380945	276	0.76895308995609	1	1	0.99911120400336	0.854496604726338
307	hsa-miR-570-4395458	277	0.617644651318482	1	1	0.99911120400336	0.739764506332022
308	hsa-miR-574-3p-4395460	278	0.228926745937145	1	1	0.99911120400336	0.403988375183196
309	hsa-miR-576-3p-4395462	279	0.99911120400336	1	1	0.99911120400336	0.99911120400336
310	hsa-miR-576-5p-4395461	280	0.758176741598565	1	1	0.99911120400336	0.848403813866955
311	hsa-miR-579-4395509	281	0.673589684457683	1	1	0.99911120400336	0.787312618197292
312	hsa-miR-582-3p-4395510	282	0.00306020395403303	1	1	0.99911120400336	0.0173687251445118
313	hsa-miR-582-5p-4395175	283	0.338973455407834	1	1	0.99911120400336	0.507252439208873
314	hsa-miR-589-4395520	284	0.382173315386021	1	1	0.99911120400336	0.5409223960454
315	hsa-miR-590-5p-4395176	285	0.858399839140258	1	1	0.99911120400336	0.908893947324979
316	hsa-miR-597-4380960	286	0.0395357902466525	1	1	0.99911120400336	0.118305893457001
317	hsa-miR-598-4395179	287	0.0483500145956489	1	1	0.99911120400336	0.132471417458509
318	hsa-miR-615-3p-4386777	288	0.269323205736630	1	1	0.99911120400336	0.447648214002724
319	hsa-miR-615-5p-4395464	289	0.31808565883708	1	1	0.99911120400336	0.489960794785722
320	hsa-miR-616-4395525	290	0.0103086584098101	1	1	0.99911120400336	0.0447893434357265
321	hsa-miR-618-4380996	291	0.832265230125419	1	1	0.99911120400336	0.892229007333623
322	hsa-miR-624-4395541	292	0.387231747010183	1	1	0.99911120400336	0.5409223960454
323	hsa-miR-625-4395542	293	0.530288203788898	1	1	0.99911120400336	0.668163136774011
324	hsa-miR-627-4380967	294	0.223244059950999	1	1	0.99911120400336	0.398424242972039
325	hsa-miR-628-5p-4395544	295	0.84147988996268	1	1	0.99911120400336	0.897009019757171
326	hsa-miR-629-4395547	296	0.427906492567041	1	1	0.99911120400336	0.582248575199214
327	hsa-miR-636-4395199	297	0.00198060201547066	1	1	0.99911120400336	0.0128570960555050
328	hsa-miR-642-4380995	298	0.90785575955514	1	1	0.99911120400336	0.951662443460463
329	hsa-miR-651-4381007	299	0.815982422763642	1	1	0.99911120400336	0.887856522178056
330	hsa-miR-652-4395463	300	0.735109425721332	1	1	0.99911120400336	0.831452312754828
331	hsa-miR-653-4395403	301	0.276413775417723	1	1	0.99911120400336	0.448642765606772
332	hsa-miR-654-3p-4395350	302	0.534875208338519	1	1	0.99911120400336	0.671257731580213
333	hsa-miR-654-5p-4381014	303	0.108926308768103	1	1	0.99911120400336	0.250451001912062
334	hsa-miR-655-4381015	304	0.772511145784268	1	1	0.99911120400336	0.856834545500156
335	hsa-miR-660-4380925	305	0.0411008075062864	1	1	0.99911120400336	0.120997704340937
336	hsa-miR-671-3p-4395433	306	0.000151803974365897	0.0956365038505148	0.0935112482093922	0.0935112482093922	0.00626194778790649
337	hsa-miR-672-4395438	307	0.470634228630938	1	1	0.99911120400336	0.621472362107242
339	hsa-miR-708-4395452	308	0.327128665455992	1	1	0.99911120400336	0.499009828661682
340	hsa-miR-744-4395435	309	0.000796255968399628	0.501641260091766	0.476957325071377	0.476957325071377	0.0128570960555050
341	hsa-miR-758-4395180	310	0.317326811731806	1	1	0.99911120400336	0.489960794785722
344	hsa-miR-873-4395467	311	0.0299718150054290	1	1	0.99911120400336	0.0983450179865638
345	hsa-miR-874-4395379	312	0.145198071833366	1	1	0.99911120400336	0.304915950850069
347	hsa-miR-876-3p-4395336	313	0.560494761203302	1	1	0.99911120400336	0.693736148444165
348	hsa-miR-876-5p-4395316	314	0.068013765076685	1	1	0.99911120400336	0.176331983532146
349	hsa-miR-885-3p-4395483	315	0.634582486127216	1	1	0.99911120400336	0.752597371805708
350	hsa-miR-885-5p-4395407	316	0.423765213965934	1	1	0.99911120400336	0.579115151406808
351	hsa-miR-886-3p-4395305	317	0.707070290665234	1	1	0.99911120400336	0.811392136828957
352	hsa-miR-886-5p-4395304	318	0.177948173064275	1	1	0.99911120400336	0.343887573713169
353	hsa-miR-887-4395485	319	0.300836942267507	1	1	0.99911120400336	0.471460879672959
354	hsa-miR-888-4395323	320	0.016871130034023	1	1	0.99911120400336	0.0664300745089655
355	hsa-miR-889-4395313	321	0.00442078591217145	1	1	0.99911120400336	0.0232091260389001
356	hsa-miR-890-4395320	322	0.208793720226956	1	1	0.99911120400336	0.381584636072635
357	hsa-miR-891a-4395302	323	0.0288456007599313	1	1	0.99911120400336	0.096663449355089
359	hsa-miR-892a-4395306	324	0.387231747010196	1	1	0.99911120400336	0.5409223960454
360	hsa-miR-147-4373131	325	0.00999606734825366	1	1	0.99911120400336	0.0437327946486097
361	hsa-miR-208-4373091	326	0.954213930082904	1	1	0.99911120400336	0.980676632874763
362	hsa-miR-211-4373088	327	0.967967241719982	1	1	0.99911120400336	0.985168598196427
363	hsa-miR-212-4373087	328	0.769046944253704	1	1	0.99911120400336	0.854496604726338
364	hsa-miR-219-1-3p-4395206	329	0.956476838100073	1	1	0.99911120400336	0.981401315965873
365	hsa-miR-219-2-3p-4395501	330	0.676545700227662	1	1	0.99911120400336	0.789303316932272
366	hsa-miR-220-4373078	331	0.387231747010192	1	1	0.99911120400336	0.5409223960454
367	hsa-miR-220b-4395317	332	0.276413775417719	1	1	0.99911120400336	0.448642765606772
369	hsa-miR-298-4395301	333	0.236860704651453	1	1	0.99911120400336	0.412216143454186
370	hsa-miR-325-4373051	334	0.387231747010174	1	1	0.99911120400336	0.5409223960454
371	hsa-miR-346-4373038	335	0.784208306512308	1	1	0.99911120400336	0.866756549303078
372	hsa-miR-376c-4395233	336	0.0197534139455746	1	1	0.99911120400336	0.074442988289734
374	hsa-miR-412-4373199	337	0.179183085478006	1	1	0.99911120400336	0.345215118810838
376	hsa-miR-492-4373217	338	0.758153091094625	1	1	0.99911120400336	0.848403813866955
377	hsa-miR-506-4373231	339	0.157430743950009	1	1	0.99911120400336	0.323066347519562
379	hsa-miR-511-4373236	340	0.0237721913901412	1	1	0.99911120400336	0.0865692518831733
380	hsa-miR-517b-4373244	341	0.731085755311853	1	1	0.99911120400336	0.829881127651293
381	hsa-miR-519c-3p-4373251	342	0.387231747010203	1	1	0.99911120400336	0.5409223960454
382	hsa-miR-520b-4373252	343	0.351902178093925	1	1	0.99911120400336	0.517986850932647
385	hsa-miR-30a*-4373062	344	0.037975022333131	1	1	0.99911120400336	0.115020500335926
386	hsa-miR-30e*-4373057	345	0.528709751582791	1	1	0.99911120400336	0.667509305605527
387	hsa-miR-34b*-4373037	346	0.00212244125360717	1	1	0.99911120400336	0.0128570960555050
388	hsa-miR-126*-4373269	347	0.0110751541098289	1	1	0.99911120400336	0.0468278328133706
389	hsa-miR-154*-4378065	348	2.73688043245926e-06	0.00172423467244933	0.00171602403115196	0.00171602403115196	0.000410300960105871
390	hsa-miR-182*-4378066	349	0.261969742502546	1	1	0.99911120400336	0.437774370760223
391	hsa-miR-181a*-4373086	350	0.297976625766832	1	1	0.99911120400336	0.469313185582761
392	hsa-miR-302c*-4373277	351	0.00210813367756254	1	1	0.99911120400336	0.0128570960555050
393	hsa-miR-373*-4373279	352	0.00210813367756254	1	1	0.99911120400336	0.0128570960555050
394	hsa-miR-378*-4373024	353	0.779201518609365	1	1	0.99911120400336	0.862736303556942
397	hsa-miR-380*-4373021	354	0.00595673148335858	1	1	0.99911120400336	0.0288672371885839
398	hsa-miR-200a*-4373273	355	0.724489335156026	1	1	0.99911120400336	0.82387776380559
399	hsa-miR-432*-4378076	356	0.792734315033722	1	1	0.99911120400336	0.874645566499553
400	hsa-miR-493*-4373218	357	0.572008134417705	1	1	0.99911120400336	0.702466129986655
401	hsa-miR-500*-4373225	358	0.457997756141258	1	1	0.99911120400336	0.611310564341086
402	hsa-miR-488*-4373213	359	0.483057360912514	1	1	0.99911120400336	0.632694672297056
403	hsa-miR-517*-4378078	360	0.00210813367756254	1	1	0.99911120400336	0.0128570960555050
404	hsa-miR-518c*-4378082	361	0.00210813367756254	1	1	0.99911120400336	0.0128570960555050
405	hsa-miR-519e*-4378084	362	0.00210813367756254	1	1	0.99911120400336	0.0128570960555050
406	hsa-let-7d*-4378108	363	3.14069198359675e-07	0.000197863594966595	0.000197549525768236	0.000197549525768236	9.89317974832977e-05
407	hsa-miR-363*-4380917	364	0.558145299046147	1	1	0.99911120400336	0.693553330175686
408	hsa-miR-7-1*-4381118	365	0.445985570564317	1	1	0.99911120400336	0.602941865784376
409	hsa-miR-589*-4380953	366	0.221401564911496	1	1	0.99911120400336	0.396258482654098
410	hsa-miR-550*-4380954	367	0.115555408722754	1	1	0.99911120400336	0.262815550524676
411	hsa-miR-593*-4380957	368	0.207438386458288	1	1	0.99911120400336	0.381009281249916
412	hsa-miR-624*-4380964	369	0.368000057086755	1	1	0.99911120400336	0.532965599918748
413	hsa-miR-629*-4380969	370	0.0157722030292241	1	1	0.99911120400336	0.0632897319007081
414	hsa-miR-616*-4380992	371	0.111067674463077	1	1	0.99911120400336	0.254445945133596
415	hsa-miR-29c*-4381131	372	0.153750158064604	1	1	0.99911120400336	0.31967854647096
416	hsa-miR-454*-4395185	373	0.399203539728556	1	1	0.99911120400336	0.553409117319782
417	hsa-miR-505*-4395198	374	0.168261353587003	1	1	0.99911120400336	0.334399535519911
418	hsa-miR-221*-4395207	375	0.0450424877410194	1	1	0.99911120400336	0.128830333007464
421	hsa-miR-222*-4395208	376	0.118671321756125	1	1	0.99911120400336	0.266060258741491
422	hsa-miR-223*-4395209	377	0.596622025191698	1	1	0.99911120400336	0.720061064886532
423	hsa-miR-136*-4395211	378	0.0565131228526827	1	1	0.99911120400336	0.152150715372607
424	hsa-miR-185*-4395215	379	0.00210813367756254	1	1	0.99911120400336	0.0128570960555050
425	hsa-miR-186*-4395216	380	0.51488408928231	1	1	0.99911120400336	0.660645572806222
426	hsa-miR-195*-4395218	381	0.063862852690932	1	1	0.99911120400336	0.166944386702436
427	hsa-miR-30c-1*-4395219	382	0.00313074253247576	1	1	0.99911120400336	0.0174545822607056
428	hsa-miR-30c-2*-4395221	383	0.165545843918051	1	1	0.99911120400336	0.332146119962969
429	hsa-miR-32*-4395222	384	0.00210813367756254	1	1	0.99911120400336	0.0128570960555050
430	hsa-miR-130b*-4395225	385	0.550093265109343	1	1	0.99911120400336	0.687616581386678
431	hsa-miR-26a-2*-4395226	386	0.0436141696806225	1	1	0.99911120400336	0.126040949077028
432	hsa-let-7g*-4395229	387	0.690328016806304	1	1	0.99911120400336	0.797194502136437
433	hsa-miR-302b*-4395230	388	0.00210813367756254	1	1	0.99911120400336	0.0128570960555050
434	hsa-miR-302d*-4395231	389	0.00210813367756254	1	1	0.99911120400336	0.0128570960555050
435	hsa-miR-367*-4395232	390	0.00210813367756254	1	1	0.99911120400336	0.0128570960555050
436	hsa-miR-374a*-4395236	391	0.0244738638127917	1	1	0.99911120400336	0.0868077457118183
437	hsa-miR-23b*-4395237	392	0.0379640347931682	1	1	0.99911120400336	0.115020500335926
438	hsa-miR-376a*-4395238	393	0.00660368695922288	1	1	0.99911120400336	0.0312806224384242
439	hsa-miR-377*-4395239	394	0.157343203389445	1	1	0.99911120400336	0.323066347519562
440	hsa-miR-30b*-4395240	395	0.00210813367756254	1	1	0.99911120400336	0.0128570960555050
441	hsa-miR-122*-4395241	396	0.575001173717923	1	1	0.99911120400336	0.704767975568661
442	hsa-miR-130a*-4395242	397	0.822448272715331	1	1	0.99911120400336	0.891811380052768
445	hsa-miR-132*-4395243	398	0.20096051056049	1	1	0.99911120400336	0.375934490712907
446	hsa-miR-379*-4395244	399	0.249886672615422	1	1	0.99911120400336	0.426635782514135
447	hsa-miR-148a*-4395245	400	0.0872843575782404	1	1	0.99911120400336	0.209513877562428
448	hsa-miR-33a*-4395247	401	0.213910846092409	1	1	0.99911120400336	0.387583359144895
449	hsa-miR-92a-1*-4395248	402	0.661473568601023	1	1	0.99911120400336	0.776756913091778
450	hsa-miR-92a-2*-4395249	403	0.579576348026626	1	1	0.99911120400336	0.706769514883979
451	hsa-miR-93*-4395250	404	0.0202782106380600	1	1	0.99911120400336	0.075593329597502
452	hsa-miR-96*-4395251	405	0.00210813367756254	1	1	0.99911120400336	0.0128570960555050
453	hsa-miR-99a*-4395252	406	0.477167937967374	1	1	0.99911120400336	0.627590398579218
454	hsa-miR-100*-4395253	407	0.0689822985104842	1	1	0.99911120400336	0.177383053312674
455	hsa-miR-101*-4395254	408	0.000100011672949230	0.0630073539580147	0.0617072022096747	0.0617072022096747	0.00450052528271533
456	hsa-miR-138-2*-4395255	409	0.215077367135679	1	1	0.99911120400336	0.387583359144895
457	hsa-miR-141*-4395256	410	0.0706686556597824	1	1	0.99911120400336	0.180247988120093
458	hsa-miR-143*-4395257	411	0.000490070081323494	0.308744151233802	0.296492399200714	0.296492399200714	0.0111176242952280
459	hsa-miR-144*-4395259	412	0.58716375578523	1	1	0.99911120400336	0.71274213129999
460	hsa-miR-145*-4395260	413	8.69430140711477e-06	0.0054774098864823	0.00542524407803961	0.00542524407803961	0.000782487126640329
461	hsa-miR-125b-2*-4395269	414	0.0350342179369837	1	1	0.99911120400336	0.109265135149999
462	hsa-miR-135b*-4395270	415	0.0260777443188778	1	1	0.99911120400336	0.0902691149499616
463	hsa-miR-148b*-4395271	416	0.126689259725946	1	1	0.99911120400336	0.279070746948762
464	hsa-miR-138-1*-4395273	417	0.00309491842803272	1	1	0.99911120400336	0.0174089161576840
465	hsa-miR-146a*-4395274	418	0.00210813367756254	1	1	0.99911120400336	0.0128570960555050
466	hsa-miR-149*-4395275	419	0.00210813367756254	1	1	0.99911120400336	0.0128570960555050
469	hsa-miR-29b-1*-4395276	420	0.0475993819104344	1	1	0.99911120400336	0.132471417458509
470	hsa-miR-29b-2*-4395277	421	0.385587961921714	1	1	0.99911120400336	0.5409223960454
471	hsa-miR-105*-4395279	422	0.00210813367756254	1	1	0.99911120400336	0.0128570960555050
472	hsa-miR-106a*-4395281	423	0.233314611763115	1	1	0.99911120400336	0.409437898080117
473	hsa-miR-16-2*-4395282	424	0.837622645777585	1	1	0.99911120400336	0.894410621762506
474	hsa-let-7i*-4395283	425	0.131392734302159	1	1	0.99911120400336	0.283573090311095
475	hsa-miR-15b*-4395284	426	0.691567150478997	1	1	0.99911120400336	0.797194502136437
476	hsa-miR-27b*-4395285	427	0.04519286284865	1	1	0.99911120400336	0.128830333007464
477	hsa-miR-335*-4395296	428	0.0431919908222621	1	1	0.99911120400336	0.125976639898265
478	hsa-miR-99b*-4395307	429	0.0363806980111272	1	1	0.99911120400336	0.112352155622599
479	hsa-miR-124*-4395308	430	0.00210813367756254	1	1	0.99911120400336	0.0128570960555050
480	hsa-miR-541*-4395311	431	0.940167796615266	1	1	0.99911120400336	0.969403783744055
481	hsa-miR-888*-4395324	432	0.00210813367756254	1	1	0.99911120400336	0.0128570960555050
482	hsa-miR-9*-4395342	433	0.0716674522882147	1	1	0.99911120400336	0.182058447345062
483	hsa-miR-135a*-4395343	434	0.00502857282080561	1	1	0.99911120400336	0.0253440070168603
484	hsa-miR-411*-4395349	435	0.0267162646687706	1	1	0.99911120400336	0.0912565309193338
485	hsa-miR-340*-4395370	436	0.105856605983965	1	1	0.99911120400336	0.24518258003639
486	hsa-miR-545*-4395377	437	0.0970340203443375	1	1	0.99911120400336	0.228102361257211
487	hsa-miR-183*-4395381	438	0.00125790624180488	0.792480932337072	0.747196307632097	0.747196307632097	0.0128570960555050
488	hsa-miR-192*-4395383	439	0.0189352015205135	1	1	0.99911120400336	0.0718625117947198
489	hsa-miR-200b*-4395385	440	0.41523971181341	1	1	0.99911120400336	0.568746030684779
490	hsa-miR-200c*-4395397	441	0.524586400794256	1	1	0.99911120400336	0.665675485806302
493	hsa-miR-155*-4395398	442	0.274660259308179	1	1	0.99911120400336	0.448642765606772
494	hsa-miR-10a*-4395399	443	0.179951700484305	1	1	0.99911120400336	0.345638936905829
495	hsa-miR-214*-4395404	444	0.00481250019865537	1	1	0.99911120400336	0.0248514354520728
496	hsa-miR-218-2*-4395405	445	0.277019104477832	1	1	0.99911120400336	0.448642765606772
497	hsa-miR-22*-4395412	446	0.0105397869663059	1	1	0.99911120400336	0.0454175665954511
498	hsa-miR-425*-4395413	447	0.126609513335256	1	1	0.99911120400336	0.279070746948762
499	hsa-miR-30d*-4395416	448	0.694665343322738	1	1	0.99911120400336	0.798611617323585
500	hsa-let-7a*-4395418	449	0.0613867197396512	1	1	0.99911120400336	0.161814365840921
501	hsa-miR-424*-4395420	450	0.647020066766069	1	1	0.99911120400336	0.763338281016149
502	hsa-miR-18b*-4395421	451	0.909725112724717	1	1	0.99911120400336	0.951726770689632
503	hsa-miR-20b*-4395422	452	0.316149565842807	1	1	0.99911120400336	0.489811542461963
504	hsa-miR-431*-4395423	453	0.00210813367756254	1	1	0.99911120400336	0.0128570960555050
505	hsa-miR-7-2*-4395425	454	0.0464777025872926	1	1	0.99911120400336	0.130831669073766
506	hsa-miR-10b*-4395426	455	0.710026956295664	1	1	0.99911120400336	0.812362423134526
507	hsa-miR-34a*-4395427	456	0.197030819655789	1	1	0.99911120400336	0.370535571292976
508	hsa-miR-181a-2*-4395428	457	0.0174742457109911	1	1	0.99911120400336	0.0671266755971
509	hsa-miR-744*-4395436	458	0.426820165568531	1	1	0.99911120400336	0.582027498502542
510	hsa-miR-452*-4395441	459	0.00210813367756254	1	1	0.99911120400336	0.0128570960555050
511	hsa-miR-181c*-4395444	460	0.000168973194276842	0.106453112394410	0.103749541285981	0.103749541285981	0.00626194778790649
512	hsa-miR-708*-4395453	461	0.00210813367756254	1	1	0.99911120400336	0.0128570960555050
513	hsa-miR-92b*-4395454	462	0.00210813367756254	1	1	0.99911120400336	0.0128570960555050
514	hsa-miR-551b*-4395457	463	0.886280365749691	1	1	0.99911120400336	0.932147963977138
517	hsa-miR-202*-4395473	464	0.635697272464619	1	1	0.99911120400336	0.752597371805708
518	hsa-miR-193b*-4395477	465	0.980623047723387	1	1	0.99911120400336	0.9870441736189
519	hsa-miR-497*-4395479	466	0.228406911587275	1	1	0.99911120400336	0.403988375183196
520	hsa-miR-518e*-4395482	467	0.627874574974948	1	1	0.99911120400336	0.749168526958745
521	hsa-miR-125b-1*-4395489	468	0.000238747026228523	0.150410626523970	0.145635685999399	0.145635685999399	0.0071624107868557
522	hsa-miR-194*-4395490	469	0.00210813367756254	1	1	0.99911120400336	0.0128570960555050
523	hsa-miR-106b*-4395491	470	0.488836161087721	1	1	0.99911120400336	0.637612384027462
524	hsa-miR-302a*-4395492	471	0.139229167714026	1	1	0.99911120400336	0.295430113860058
525	hsa-miR-526b*-4395494	472	0.000367423287161279	0.231476670911606	0.223025935306896	0.223025935306896	0.00964486128798357
526	hsa-miR-518f*-4395498	473	0.00210813367756254	1	1	0.99911120400336	0.0128570960555050
527	hsa-miR-374b*-4395502	474	0.370817119499525	1	1	0.99911120400336	0.535813727717204
528	hsa-let-7b*-4395515	475	0.437463889400194	1	1	0.99911120400336	0.59397036707354
529	hsa-let-7e*-4395518	476	0.00445828878010973	1	1	0.99911120400336	0.0232125779460259
530	hsa-let-7f-1*-4395528	477	0.0851824934966083	1	1	0.99911120400336	0.208003763189392
531	hsa-let-7f-2*-4395529	478	0.0293836683917978	1	1	0.99911120400336	0.097308080800185
532	hsa-miR-15a*-4395530	479	0.142766418007678	1	1	0.99911120400336	0.300812185099790
533	hsa-miR-16-1*-4395531	480	0.977650026341195	1	1	0.99911120400336	0.9870441736189
534	hsa-miR-17*-4395532	481	0.289730245019095	1	1	0.99911120400336	0.463274249649823
535	hsa-miR-18a*-4395534	482	0.131081264541001	1	1	0.99911120400336	0.283573090311095
536	hsa-miR-19a*-4395535	483	0.998629978131012	1	1	0.99911120400336	0.99911120400336
537	hsa-miR-19b-1*-4395536	484	0.292770756582629	1	1	0.99911120400336	0.465771658199637
538	hsa-miR-19b-2*-4395537	485	0.00210813367756254	1	1	0.99911120400336	0.0128570960555050
541	hsa-miR-625*-4395543	486	0.121901124721794	1	1	0.99911120400336	0.272332299910390
542	hsa-miR-20a*-4395548	487	0.577506325259488	1	1	0.99911120400336	0.706464048375684
543	hsa-miR-21*-4395549	488	0.342875540680293	1	1	0.99911120400336	0.509182602198423
544	hsa-miR-23a*-4395550	489	0.565738527847797	1	1	0.99911120400336	0.697485856250709
545	hsa-miR-24-1*-4395551	490	0.00085220767128679	0.536890832910678	0.5096201874295	0.5096201874295	0.0128570960555050
546	hsa-miR-25*-4395553	491	0.00210813367756254	1	1	0.99911120400336	0.0128570960555050
547	hsa-miR-26a-1*-4395554	492	0.0655803583600518	1	1	0.99911120400336	0.170725726309226
548	hsa-miR-26b*-4395555	493	0.0859730208595412	1	1	0.99911120400336	0.208319242851965
549	hsa-miR-27a*-4395556	494	0.271822678144534	1	1	0.99911120400336	0.448293945631038
550	hsa-miR-29a*-4395558	495	0.0133681566180592	1	1	0.99911120400336	0.0550453507802439
551	hsa-miR-944-4395300	496	0.00020122005781561	0.126768636423834	0.123347895440969	0.123347895440969	0.00687459099351338
552	hsa-miR-943-4395299	497	0.971468213024818	1	1	0.99911120400336	0.985547462488946
553	hsa-miR-942-4395298	498	0.331614313101968	1	1	0.99911120400336	0.500569404091543
554	hsa-miR-941-4395294	499	0.170528305279674	1	1	0.99911120400336	0.335727601019358
555	hsa-miR-939-4395293	500	0.266069771210649	1	1	0.99911120400336	0.443449618684416
556	hsa-miR-938-4395292	501	0.289400422141119	1	1	0.99911120400336	0.463274249649823
557	hsa-miR-937-4395291	502	0.620306124482123	1	1	0.99911120400336	0.741542425851494
558	hsa-miR-936-4395290	503	0.00210813367756254	1	1	0.99911120400336	0.0128570960555050
559	hsa-miR-892b-4395325	504	0.0815293176429505	1	1	0.99911120400336	0.202218386279759
560	hsa-miR-877-4395402	505	0.0198514635439291	1	1	0.99911120400336	0.074442988289734
561	hsa-miR-875-5p-4395314	506	0.248817432620989	1	1	0.99911120400336	0.425964626497889
562	hsa-miR-770-5p-4395189	507	0.353785889217263	1	1	0.99911120400336	0.519545711437939
565	hsa-miR-760-4395439	508	0.140813354976842	1	1	0.99911120400336	0.297692663206075
566	hsa-miR-661-4381009	509	0.920608083067958	1	1	0.99911120400336	0.955491091157848
567	hsa-miR-659-4380924	510	0.506724999761109	1	1	0.99911120400336	0.654173667724382
568	hsa-miR-643-4380997	511	0.829131564843384	1	1	0.99911120400336	0.892170417131485
569	hsa-miR-638-4380986	512	0.00495537229172389	1	1	0.99911120400336	0.0251764882563391
570	hsa-miR-632-4380977	513	9.39101144816081e-07	0.000591633721234131	0.000589755518944499	0.000589755518944499	0.000197211240411377
571	hsa-miR-630-4380970	514	0.0268803051911351	1	1	0.99911120400336	0.0912565309193338
572	hsa-miR-619-4380998	515	0.00210813367756254	1	1	0.99911120400336	0.0128570960555050
573	hsa-miR-617-4380994	516	0.00210813367756254	1	1	0.99911120400336	0.0128570960555050
574	hsa-miR-612-4380983	517	0.00210813367756254	1	1	0.99911120400336	0.0128570960555050
575	hsa-miR-610-4380980	518	0.0479707112402824	1	1	0.99911120400336	0.132471417458509
576	hsa-miR-603-4380972	519	0.00210813367756254	1	1	0.99911120400336	0.0128570960555050
577	hsa-miR-601-4380965	520	0.0130270693355737	1	1	0.99911120400336	0.053993774219812
578	hsa-miR-595-4395178	521	0.00210813367756254	1	1	0.99911120400336	0.0128570960555050
579	hsa-miR-593-4395522	522	0.00210813367756254	1	1	0.99911120400336	0.0128570960555050
580	hsa-miR-592-4380956	523	0.00148361364877167	0.934676598726152	0.873848439126514	0.873848439126514	0.0128570960555050
581	hsa-miR-587-4380950	524	0.00210813367756254	1	1	0.99911120400336	0.0128570960555050
582	hsa-miR-586-4380949	525	0.253553635858298	1	1	0.99911120400336	0.430562777872582
583	hsa-miR-585-4381027	526	0.484364975691599	1	1	0.99911120400336	0.633091150800222
584	hsa-miR-583-4381025	527	0.00210813367756254	1	1	0.99911120400336	0.0128570960555050
585	hsa-miR-575-4381020	528	0.563684997658057	1	1	0.99911120400336	0.696316761812894
586	hsa-miR-573-4381018	529	0.0609897018263609	1	1	0.99911120400336	0.161443328363896
591	hsa-miR-569-4380946	530	0.00210813367756254	1	1	0.99911120400336	0.0128570960555050
592	hsa-miR-567-4380944	531	0.456985800030514	1	1	0.99911120400336	0.611254891760561
593	hsa-miR-565-4380942	532	0.0067248150782501	1	1	0.99911120400336	0.0316166679052057
594	hsa-miR-564-4380941	533	0.161642758853622	1	1	0.99911120400336	0.329562906400588
595	hsa-miR-563-4380940	534	0.00210813367756254	1	1	0.99911120400336	0.0128570960555050
596	hsa-miR-558-4380936	535	0.337305441853417	1	1	0.99911120400336	0.505958162780125
597	hsa-miR-557-4380935	536	0.00210813367756254	1	1	0.99911120400336	0.0128570960555050
598	hsa-miR-555-4380933	537	0.52173323511344	1	1	0.99911120400336	0.665675485806302
599	hsa-miR-554-4380932	538	0.165303739656567	1	1	0.99911120400336	0.332146119962969
600	hsa-miR-553-4380931	539	0.00210813367756254	1	1	0.99911120400336	0.0128570960555050
601	hsa-miR-552-4380930	540	0.00210813367756254	1	1	0.99911120400336	0.0128570960555050
602	hsa-miR-551a-4380929	541	0.00210813367756254	1	1	0.99911120400336	0.0128570960555050
603	hsa-miR-550-4395521	542	0.959091035260693	1	1	0.99911120400336	0.981896825110943
604	hsa-miR-549-4380921	543	0.316433806003205	1	1	0.99911120400336	0.489811542461963
605	hsa-miR-543-4395487	544	0.0266142914487102	1	1	0.99911120400336	0.0912565309193338
606	hsa-miR-520h-4373258	545	0.571834783170713	1	1	0.99911120400336	0.702466129986655
607	hsa-miR-520c-3p-4395511	546	0.0053763159326546	1	1	0.99911120400336	0.0264615549810343
608	hsa-miR-516a-3p-4373183	547	0.31050397589741	1	1	0.99911120400336	0.483006184729304
609	hsa-miR-513-3p-4395202	548	0.309271269910270	1	1	0.99911120400336	0.482279455553143
610	hsa-miR-509-3p-4395347	549	0.36286226240347	1	1	0.99911120400336	0.529174132671727
616	hsa-miR-498-4373223	550	0.464689899736545	1	1	0.99911120400336	0.617625816105534
617	hsa-miR-378-4395354	551	0.00139528066504234	0.879026818976676	0.826006153705067	0.825503373458042	0.0128570960555050
618	hsa-miR-337-3p-4395268	552	0.0320237537841773	1	1	0.99911120400336	0.102933494306284
619	hsa-miR-30e-4395334	553	0.00121539683547970	0.765700006352209	0.723161117110419	0.723161117110419	0.0128570960555050
620	hsa-miR-30a-4373061	554	0.170500659872462	1	1	0.99911120400336	0.335727601019358
621	hsa-miR-206-4373092	555	0.164774853425508	1	1	0.99911120400336	0.332146119962969
622	hsa-miR-190b-4395374	556	0.154632106347697	1	1	0.99911120400336	0.32045469407582
623	hsa-miR-188-5p-4395431	557	0.0122660900837669	1	1	0.99911120400336	0.0515175783518209
624	hsa-miR-151-3p-4395365	558	0.0902578708389204	1	1	0.99911120400336	0.215161974627593
625	hsa-miR-935-4395289	559	0.00210813367756254	1	1	0.99911120400336	0.0128570960555050
626	hsa-miR-934-4395288	560	0.0399572562961377	1	1	0.99911120400336	0.118305893457001
627	hsa-miR-933-4395287	561	0.215324088413830	1	1	0.99911120400336	0.387583359144895
628	hsa-miR-924-4395265	562	0.00210813367756254	1	1	0.99911120400336	0.0128570960555050
629	hsa-miR-923-4395264	563	0.173638860224597	1	1	0.99911120400336	0.338676414679554
630	hsa-miR-922-4395263	564	0.245400517005009	1	1	0.99911120400336	0.423523392869914
631	hsa-miR-921-4395262	565	0.00210813367756254	1	1	0.99911120400336	0.0128570960555050
632	hsa-miR-920-4395261	566	0.00210813367756254	1	1	0.99911120400336	0.0128570960555050
633	hsa-miR-801-4395183	567	3.66988451923042e-05	0.0231202724711516	0.0227532840192286	0.0227532840192286	0.00210184295192288
634	hsa-miR-769-5p-4395186	568	0.967090468970201	1	1	0.99911120400336	0.985168598196427
635	hsa-miR-769-3p-4395190	569	0.977969756997131	1	1	0.99911120400336	0.9870441736189
636	hsa-miR-768-3p-4395188	570	0.405312986557243	1	1	0.99911120400336	0.559971889322507
637	hsa-miR-767-5p-4395182	571	0.553064676627947	1	1	0.99911120400336	0.688598312797641
638	hsa-miR-767-3p-4395184	572	0.00210813367756254	1	1	0.99911120400336	0.0128570960555050
639	hsa-miR-766-4395177	573	0.800184090632519	1	1	0.99911120400336	0.878250831182033
640	hsa-miR-7-4378130	574	0.0092328650146036	1	1	0.99911120400336	0.0412532266609948
641	hsa-miR-675-4395192	575	0.534871437899449	1	1	0.99911120400336	0.671257731580213
642	hsa-miR-668-4395181	576	0.546808375977717	1	1	0.99911120400336	0.684869337705689
643	hsa-miR-662-4381010	577	0.351226676492988	1	1	0.99911120400336	0.517986850932647
644	hsa-miR-658-4380923	578	0.00210813367756254	1	1	0.99911120400336	0.0128570960555050
645	hsa-miR-657-4380922	579	0.692167289950208	1	1	0.99911120400336	0.797194502136437
646	hsa-miR-656-4380920	580	0.0730929924494731	1	1	0.99911120400336	0.184934077281799
647	hsa-miR-650-4381006	581	0.131165508420924	1	1	0.99911120400336	0.283573090311095
648	hsa-miR-649-4381005	582	0.714441470602911	1	1	0.99911120400336	0.815395156666366
673	hsa-miR-648-4381004	583	0.0123747768525027	1	1	0.99911120400336	0.0516298636892496
674	hsa-miR-647-4381003	584	0.00210813367756254	1	1	0.99911120400336	0.0128570960555050
675	hsa-miR-646-4381002	585	0.00210813367756254	1	1	0.99911120400336	0.0128570960555050
676	hsa-miR-645-4381000	586	0.0269424043666605	1	1	0.99911120400336	0.0912565309193338
677	hsa-miR-644-4380999	587	0.471529823948034	1	1	0.99911120400336	0.621472362107242
678	hsa-miR-641-4380988	588	0.0308692086401187	1	1	0.99911120400336	0.100640306554044
679	hsa-miR-640-4386743	589	0.503442098016476	1	1	0.99911120400336	0.651270065195853
680	hsa-miR-639-4380987	590	0.0455046653581187	1	1	0.99911120400336	0.129134861151418
681	hsa-miR-637-4380985	591	0.00210813367756254	1	1	0.99911120400336	0.0128570960555050
682	hsa-miR-635-4380982	592	0.961993610730285	1	1	0.99911120400336	0.982262519870469
683	hsa-miR-634-4380981	593	0.523668502260441	1	1	0.99911120400336	0.665675485806302
684	hsa-miR-633-4380979	594	0.00210813367756254	1	1	0.99911120400336	0.0128570960555050
685	hsa-miR-631-4380971	595	0.00210813367756254	1	1	0.99911120400336	0.0128570960555050
686	hsa-miR-628-3p-4395545	596	0.0105974322056053	1	1	0.99911120400336	0.0454175665954511
687	hsa-miR-626-4380966	597	0.32194738732447	1	1	0.99911120400336	0.493495995168896
688	hsa-miR-623-4386740	598	0.357718639122432	1	1	0.99911120400336	0.524099401504959
689	hsa-miR-622-4380961	599	8.27170120196081e-05	0.0521117175723531	0.0511191134281178	0.0511191134281178	0.00400859365941178
690	hsa-miR-621-4381001	600	0.291678562268446	1	1	0.99911120400336	0.465208846149673
691	hsa-miR-614-4380990	601	0.203344101626869	1	1	0.99911120400336	0.377204240928252
692	hsa-miR-613-4380989	602	0.00210813367756254	1	1	0.99911120400336	0.0128570960555050
693	hsa-miR-609-4380978	603	0.00210813367756254	1	1	0.99911120400336	0.0128570960555050
694	hsa-miR-608-4380976	604	0.635629151706758	1	1	0.99911120400336	0.752597371805708
695	hsa-miR-607-4380975	605	0.453085254969009	1	1	0.99911120400336	0.608621984286728
696	hsa-miR-606-4380974	606	0.617528694259562	1	1	0.99911120400336	0.739764506332022
697	hsa-miR-605-4386742	607	0.0866101771665975	1	1	0.99911120400336	0.209059048333166
698	hsa-miR-604-4380973	608	0.131433876779111	1	1	0.99911120400336	0.283573090311095
699	hsa-miR-600-4380963	609	0.525806094736351	1	1	0.99911120400336	0.665675485806302
700	hsa-miR-599-4380962	610	0.00210813367756254	1	1	0.99911120400336	0.0128570960555050
701	hsa-miR-596-4380959	611	0.00210813367756254	1	1	0.99911120400336	0.0128570960555050
702	hsa-miR-591-4380955	612	0.00894258798070984	1	1	0.99911120400336	0.0402416459131943
703	hsa-miR-588-4380952	613	0.00210813367756254	1	1	0.99911120400336	0.0128570960555050
704	hsa-miR-584-4381026	614	0.682195264409681	1	1	0.99911120400336	0.792957595162545
705	hsa-miR-581-4386744	615	0.330893730411345	1	1	0.99911120400336	0.500569404091543
706	hsa-miR-580-4381024	616	0.196776588506510	1	1	0.99911120400336	0.370535571292976
707	hsa-miR-578-4381022	617	0.0174040746520803	1	1	0.99911120400336	0.0671266755971
708	hsa-miR-572-4381017	618	0.680153123814885	1	1	0.99911120400336	0.79204522736299
709	hsa-miR-571-4381016	619	0.270287073102608	1	1	0.99911120400336	0.447648214002724
710	hsa-miR-566-4380943	620	0.139103096457846	1	1	0.99911120400336	0.295430113860058
711	hsa-miR-562-4380939	621	0.29924401788335	1	1	0.99911120400336	0.470133993183318
712	hsa-miR-559-4380937	622	0.00210813367756254	1	1	0.99911120400336	0.0128570960555050
713	hsa-miR-524-3p-4378087	623	0.203585669050273	1	1	0.99911120400336	0.377204240928252
714	hsa-miR-519b-3p-4395495	624	0.81134132202378	1	1	0.99911120400336	0.884333966911733
715	hsa-miR-497-4373222	625	1.91677713368420e-05	0.0120756959422105	0.0119415215428526	0.0119415215428526	0.00150946199277631
716	hsa-miR-432-4373280	626	0.0280431074901285	1	1	0.99911120400336	0.0944767792448179
717	hsa-miR-409-3p-4395443	627	0.0222525759955870	1	1	0.99911120400336	0.0819831747205838
718	hsa-miR-361-3p-4395227	628	0.164315298118956	1	1	0.99911120400336	0.332146119962969
719	hsa-miR-30d-4373059	629	0.364653675222174	1	1	0.99911120400336	0.530558465103856
768	hsa-miR-302d-4373063	630	0.509411497770412	1	1	0.99911120400336	0.656297021667401

## Sheet: uttrycksdata
		1NT	2NT	3NT	4NT	5NT	6NT	7NT	8NT	9NT	11NT	15MT	17MT	19MT	24MT	26MT	27MT	28MT	29MT
	miRNA	N	N	N	N	N	N	N	N	N	N	M	M	M	M	M	M	M	M
6	hsa-let-7g-4395393	23.0888231785714	24.5613972738095	24.3802949404762	23.8272536785714	24.4616370476190	23.0888231785714	24.3044662380952	23.0115060714286	23.9300200238095	23.8272536785714	25.1149458214286	23.7133878095238	24.3044662380952	24.8954801666667	24.2198454285714	24.6370166309524	24.4616370476190	24.1012475119048
7	hsa-miR-1-4395333	26.5621361547619	27.8915720238095	28.5143767142857	26.3108411190476	28.0904083333333	27.6812878214286	21.8476589404762	26.1069009166667	27.3958218214286	26.2372953690476	28.2183760119048	28.1482899642857	28.2183760119048	28.2796982261905	28.3426438809524	27.8193410952381	28.8392894404762	28.0200458809524
10	hsa-miR-10b-4395329	26.3108411190476	27.1564671785714	26.8775685595238	26.2372953690476	27.5082322023810	27.1074469047619	25.1149458214286	27.0470252976190	24.8954801666667	26.1069009166667	28.0200458809524	27.8193410952381	28.4543339047619	28.4543339047619	27.5082322023810	27.6209991785714	27.5680199404762	26.4476668928571
15	hsa-miR-16-4373121	22.7408843095238	22.9323845833333	23.7133878095238	22.6473565357143	22.9323845833333	23.2548566428571	22.4103774047619	22.7408843095238	21.4415544166667	22.0813158214286	22.7408843095238	22.3161387142857	23.5184575238095	23.8272536785714	22.7408843095238	25.1149458214286	24.6370166309524	23.8272536785714
16	hsa-miR-17-4395419	21.7186168571429	22.4103774047619	20.3950442023810	21.4415544166667	21.3294521785714	20.817564	22.7408843095238	21.4415544166667	23.1679941190476	20.817564	20.3950442023810	20.9646376071429	20.9646376071429	19.9799408571429	18.8088176071429	19.6780452261905	21.2016592142857	20.5246669880952
18	hsa-miR-18b-4395328	35.5417154047619	35.4714389047619	35.5417154047619	35.7085514047619	35.4714389047619	33.4116325	37.3066886428571	37.1241328571429	35.3956792380952	35.3956792380952	35.5417154047619	37.7998693928571	35.8571237857143	37.7998693928571	34.6893433214286	38.3492209880952	40	38.4829888809524
19	hsa-miR-19a-4373099	28.7761000357143	30.6394880476190	29.5347639761905	28.2796982261905	29.4842593571429	30.2207660357143	30.0739212976190	29.01134375	29.5795973809524	28.8392894404762	28.4028223214286	27.9603159047619	28.3426438809524	28.2183760119048	27.9603159047619	28.3426438809524	28.8967067976190	28.4543339047619
20	hsa-miR-19b-4373098	22.9323845833333	24.6370166309524	22.9323845833333	21.9594762261905	22.0813158214286	23.6129752261905	24.0135731190476	21.7186168571429	22.9323845833333	22.3161387142857	21.4415544166667	21.3294521785714	22.0813158214286	21.0876185238095	21.9594762261905	22.5409982976190	23.4297681904762	22.0813158214286
21	hsa-miR-20a-4373286	23.6129752261905	24.1012475119048	23.4297681904762	24.4616370476190	23.2548566428571	22.3161387142857	23.6129752261905	24.9775234761905	25.3924265833333	22.4103774047619	21.7186168571429	22.2099298095238	22.3161387142857	21.3294521785714	22.2099298095238	21.2016592142857	22.8550140238095	22.6473565357143
22	hsa-miR-20b-4373263	26.1069009166667	27.1074469047619	25.3924265833333	24.8954801666667	24.8954801666667	25.7520983095238	27.8193410952381	26.4476668928571	27.3343925357143	25.1823282976190	23.8272536785714	24.2198454285714	25.1149458214286	23.5184575238095	23.4297681904762	22.9323845833333	25.6964485357143	23.6129752261905
24	hsa-miR-22-4373079	27.8193410952381	28.5143767142857	28.5910401904762	28.0200458809524	28.5910401904762	28.0904083333333	27.3343925357143	27.2147838571429	28.1482899642857	28.2183760119048	29.8684803452381	28.7209421071429	29.7204459166667	31.6877617738095	30.4846911190476	29.7204459166667	28.4543339047619	28.1482899642857
27	hsa-miR-24-4373072	18.2940861547619	18.8088176071429	19.6780452261905	18.2940861547619	18.8088176071429	19.5567586071429	18.6521664642857	18.6521664642857	18.6521664642857	18.8088176071429	18.8088176071429	20.817564	20.5246669880952	20.6855964880952	20.1355483928571	20.3950442023810	19.4445835595238	19.9799408571429
28	hsa-miR-25-4373071	27.4485993571429	27.0470252976190	26.5621361547619	26.9986581428571	26.7492421785714	26.8104685	26.4476668928571	27.6812878214286	27.1564671785714	27.2147838571429	26.3108411190476	25.8282983214286	25.7520983095238	25.3924265833333	25.0380116071429	26.0324566428571	25.8282983214286	25.1823282976190
30	hsa-miR-26b-4395167	23.4297681904762	24.9775234761905	24.8954801666667	23.6129752261905	23.5184575238095	23.3488407738095	24.4616370476190	23.0888231785714	25.1823282976190	22.5409982976190	23.4297681904762	23.1679941190476	23.0888231785714	23.2548566428571	23.0888231785714	23.1679941190476	22.9323845833333	23.1679941190476
37	hsa-miR-29a-4395223	22.4103774047619	22.3161387142857	22.6473565357143	21.8476589404762	21.9594762261905	21.7186168571429	22.0813158214286	20.5246669880952	21.0876185238095	21.8476589404762	22.9323845833333	21.7186168571429	22.9323845833333	22.4103774047619	22.8550140238095	23.0888231785714	22.5409982976190	22.9323845833333
38	hsa-miR-29b-4373288	29.0571528690476	28.3426438809524	28.2183760119048	30.0238870952381	28.0200458809524	28.4028223214286	27.8915720238095	29.4842593571429	30.0739212976190	28.4543339047619	28.3426438809524	27.3958218214286	28.5143767142857	28.0904083333333	28.4543339047619	28.1482899642857	27.8915720238095	28.0904083333333
42	hsa-miR-31-4395390	26.0324566428571	26.7492421785714	28.7209421071429	27.2147838571429	26.3779203928571	25.3924265833333	28.0904083333333	26.0324566428571	26.6367588333333	26.6974952261905	31.6877617738095	35.1795033333333	33.0618417261905	30.8393391190476	27.3343925357143	30.4846911190476	28.7209421071429	28.8392894404762
43	hsa-miR-32-4395220	35.7085514047619	34.0982375476190	32.0372316785714	33.5709600595238	33.9375204880952	33.6408382023810	36.1561391428571	32.5162807380952	34.5966451666667	34.3698114880952	28.7761000357143	31.3885419166667	31.3885419166667	31.8099636309524	30.2656543095238	33.4882040238095	32.9134400476190	33.1326366309524
46	hsa-miR-34c-5p-4373036	32.5783963928571	32.5783963928571	31.2150805238095	31.8658560714286	31.51588425	30.8393391190476	31.3425048928571	31.6877617738095	36.2965939404762	31.3885419166667	37.2043555952381	37.3681361547619	35.1795033333333	33.0618417261905	37.0645647976190	36.6030896309524	34.0162130476190	32.5162807380952
47	hsa-miR-92a-4395169	24.1012475119048	23.3488407738095	22.5409982976190	24.3802949404762	22.7408843095238	22.4103774047619	22.9323845833333	24.7127896309524	24.0135731190476	23.7133878095238	22.3161387142857	23.0115060714286	21.8476589404762	21.8476589404762	20.9646376071429	22.3161387142857	22.6473565357143	22.7408843095238
48	hsa-miR-93-4373302	27.0470252976190	26.9986581428571	26.4476668928571	27.2749216190476	27.3958218214286	26.5621361547619	26.6367588333333	40	27.0470252976190	26.6367588333333	24.2198454285714	25.8976093095238	25.6177852261905	25.2593231190476	24.8104277380952	24.3044662380952	25.3924265833333	24.6370166309524
50	hsa-miR-96-4373372	36.6922818690476	35.0099440714286	33.2654495952381	36.0887366428571	34.5966451666667	35.8571237857143	35.5417154047619	34.9255030833333	40	32.9134400476190	33.1326366309524	31.5732357857143	32.6588836428571	31.4525576547619	32.27020875	32.0372316785714	34.5966451666667	32.4071555
54	hsa-miR-100-4373160	19.5567586071429	20.817564	21.2016592142857	20.1355483928571	19.9799408571429	20.1355483928571	20.2392556190476	20.9646376071429	20.2392556190476	19.6780452261905	21.2016592142857	21.5921649642857	21.0876185238095	21.2016592142857	21.5921649642857	21.3294521785714	20.1355483928571	20.817564
55	hsa-miR-101-4395364	31.8658560714286	29.4842593571429	30.3117780952381	31.3425048928571	30.0739212976190	29.7754857142857	29.6324688809524	31.6273771309524	32.9134400476190	29.0571528690476	28.4543339047619	29.1211945714286	29.8684803452381	29.4257000595238	29.8283197976190	29.5347639761905	29.01134375	30.3556797023810
58	hsa-miR-106a-4395280	22.0813158214286	22.5409982976190	21.8476589404762	21.7186168571429	21.4415544166667	21.2016592142857	23.0888231785714	21.9594762261905	23.3488407738095	21.2016592142857	20.1355483928571	21.2016592142857	21.4415544166667	20.3950442023810	19.3111987857143	20.1355483928571	21.7186168571429	21.3294521785714
60	hsa-miR-106b-4373155	26.9986581428571	27.5680199404762	27.3958218214286	26.1069009166667	27.1074469047619	27.2147838571429	27.1074469047619	26.6974952261905	27.4485993571429	27.1074469047619	25.8976093095238	26.5004020714286	25.9688661785714	25.6177852261905	25.9688661785714	26.1689820714286	26.5004020714286	25.8976093095238
63	hsa-miR-124-4373295	36.2309958571429	38.4288844880952	40	37.2461786904762	40	39.3348851071429	40	34.0162130476190	40	37.7409199166667	31.8658560714286	36.0887366428571	34.2849197738095	34.0162130476190	40	34.5366738928571	37.9315206428571	33.4882040238095
64	hsa-miR-125a-3p-4395310	32.7863050119048	31.8658560714286	33.3413448214286	31.7514262142857	32.1554298452381	31.3425048928571	32.7863050119048	31.3425048928571	30.9422276547619	31.7514262142857	34.4806845595238	31.6273771309524	35.3956792380952	33.2041532261905	31.1132001904762	37.7998693928571	37.2461786904762	38.6952564880952
67	hsa-miR-126-4395339	20.1355483928571	21.9594762261905	22.7408843095238	20.2392556190476	22.4103774047619	21.5921649642857	19.4445835595238	20.1355483928571	19.3111987857143	21.4415544166667	22.2099298095238	21.4415544166667	22.6473565357143	22.5409982976190	22.0813158214286	22.6473565357143	21.3294521785714	21.4415544166667
74	hsa-miR-130b-4373144	30.9422276547619	29.9673389404762	30.1258119642857	30.5350753214286	31.0490891785714	30.0238870952381	29.9673389404762	31.2150805238095	32.1554298452381	30.4425158333333	30.16814825	29.2787824523810	29.5795973809524	29.6324688809524	30.3117780952381	29.4842593571429	30.3945057619048	28.5143767142857
76	hsa-miR-133a-4395357	21.9594762261905	23.4297681904762	23.5184575238095	20.6855964880952	24.3044662380952	23.1679941190476	18.2940861547619	20.817564	21.3294521785714	23.1679941190476	26.6367588333333	26.4476668928571	24.8104277380952	24.9775234761905	26.9986581428571	24.2198454285714	24.1012475119048	24.2198454285714
77	hsa-miR-133b-4395358	27.75293	28.0200458809524	28.0904083333333	26.4476668928571	28.4543339047619	28.2796982261905	21.5921649642857	27.1564671785714	26.9416760833333	27.5680199404762	28.8392894404762	29.4257000595238	28.0904083333333	28.4028223214286	30.0238870952381	28.5910401904762	28.3426438809524	28.5910401904762
78	hsa-miR-134-4373299	32.9826768095238	32.1031972857143	31.6273771309524	32.9826768095238	31.7514262142857	32.8485195833333	31.8658560714286	32.5783963928571	30.16814825	32.2122402380952	32.3555118690476	31.8099636309524	31.6877617738095	32.1554298452381	32.9134400476190	36.3825575952381	37.0645647976190	36.4464338095238
79	hsa-miR-135a-4373140	29.01134375	28.5910401904762	27.4485993571429	28.7761000357143	27.3343925357143	27.5680199404762	31.9773472142857	28.8967067976190	30.3945057619048	26.4476668928571	26.1689820714286	25.2593231190476	27.2147838571429	27.1074469047619	27.3958218214286	28.4028223214286	26.9416760833333	26.3108411190476
81	hsa-miR-136-4373173	38.5500799047619	38.5500799047619	40	38.9903334166667	39.3348851071429	38.4829888809524	40	37.9950905714286	38.4288844880952	40	40	40	40	40	40	40	40	39.0449564047619
83	hsa-miR-138-4395395	30.4846911190476	29.1683920476190	33.1326366309524	29.4257000595238	34.3698114880952	31.6273771309524	28.3426438809524	30.4846911190476	31.1132001904762	29.7204459166667	40	32.5783963928571	35.0099440714286	31.7514262142857	32.5162807380952	32.3555118690476	32.2122402380952	31.9103905833333
84	hsa-miR-139-3p-4395424	30.8393391190476	30.749144	30.749144	31.1132001904762	32.27020875	29.4257000595238	30.16814825	29.8684803452381	28.7761000357143	30.8393391190476	34.3698114880952	30.9907857976190	31.9103905833333	31.5732357857143	31.0490891785714	30.3556797023810	32.4601738571429	31.3885419166667
85	hsa-miR-139-5p-4395400	25.3924265833333	26.3779203928571	27.2749216190476	26.3779203928571	27.9603159047619	26.1689820714286	25.6177852261905	26.2372953690476	24.6370166309524	26.0324566428571	27.2749216190476	26.8775685595238	26.9416760833333	27.1564671785714	27.6812878214286	26.7492421785714	27.6812878214286	26.1069009166667
88	hsa-miR-141-4373137	26.6974952261905	27.8193410952381	26.5004020714286	25.3924265833333	26.3108411190476	24.5613972738095	29.4842593571429	26.8104685	29.01134375	26.3108411190476	24.1012475119048	24.9775234761905	25.5634834761905	24.4616370476190	25.8282983214286	25.3244907380952	24.8104277380952	25.2593231190476
91	hsa-miR-143-4395360	19.3111987857143	20.5246669880952	20.6855964880952	19.3111987857143	20.1355483928571	19.6780452261905	20.1355483928571	19.3111987857143	19.4445835595238	18.6521664642857	21.0876185238095	22.4103774047619	21.5921649642857	21.7186168571429	22.9323845833333	21.5921649642857	20.9646376071429	21.7186168571429
96	hsa-miR-147b-4395373	40	38.2871900119048	40	38.8719191428571	39.8207092380952	40	40	40	40	39.3739936904762	36.0887366428571	31.0490891785714	31.9773472142857	37.6778463452381	40	33.4116325	28.5910401904762	35.7085514047619
97	hsa-miR-148a-4373130	25.7520983095238	27.6209991785714	25.7520983095238	24.8104277380952	25.7520983095238	26.5004020714286	27.6812878214286	25.6964485357143	28.5910401904762	25.4687093095238	23.0888231785714	23.5184575238095	24.2198454285714	23.3488407738095	25.1823282976190	24.5613972738095	24.2198454285714	24.0135731190476
98	hsa-miR-148b-4373129	32.6588836428571	33.5709600595238	32.1031972857143	31.3885419166667	31.6273771309524	32.4071555	32.6588836428571	30.6876928928571	33.0618417261905	30.6876928928571	30.749144	29.7204459166667	30.1258119642857	29.5795973809524	30.6394880476190	30.2207660357143	31.2150805238095	30.0238870952381
100	hsa-miR-150-4373127	21.3294521785714	19.6780452261905	20.1355483928571	19.5567586071429	23.3488407738095	22.0813158214286	21.9594762261905	21.0876185238095	20.1355483928571	23.4297681904762	23.2548566428571	24.4616370476190	23.3488407738095	22.7408843095238	23.0115060714286	21.8476589404762	20.817564	23.0888231785714
103	hsa-miR-154-4373270	37.7409199166667	39.5045390119048	35.6313539761905	36.2309958571429	38.8719191428571	36.5230065714286	37.2461786904762	38.6067520595238	37.4518774285714	37.2461786904762	40	40	37.7998693928571	40	40	37.8692551547619	40	37.7409199166667
106	hsa-miR-182-4395445	31.3885419166667	33.3413448214286	31.3425048928571	30.9422276547619	33.2041532261905	32.6588836428571	40	32.2122402380952	33.9375204880952	32.9826768095238	32.4071555	30.4425158333333	30.9422276547619	31.2150805238095	30.1258119642857	30.749144	31.5732357857143	31.0490891785714
108	hsa-miR-183-4395380	32.7258103809524	33.4882040238095	33.4882040238095	32.1554298452381	34.4806845595238	33.7892199166667	37.8692551547619	34.6893433214286	34.4806845595238	33.6408382023810	31.3425048928571	32.2122402380952	32.7258103809524	32.3555118690476	32.0372316785714	31.5732357857143	32.5162807380952	31.8658560714286
112	hsa-miR-187-4373307	28.0904083333333	28.8392894404762	32.8485195833333	32.5162807380952	29.7754857142857	28.5910401904762	30.9907857976190	27.1074469047619	26.8104685	35.4714389047619	35.0099440714286	36.9460367976190	30.9907857976190	31.9773472142857	35.7085514047619	32.7258103809524	32.7258103809524	32.9826768095238
121	hsa-miR-195-4373105	22.6473565357143	24.2198454285714	24.3044662380952	22.9323845833333	23.4297681904762	24.3044662380952	23.0115060714286	22.5409982976190	23.8272536785714	21.9594762261905	24.3044662380952	25.1823282976190	24.1012475119048	24.3802949404762	25.4687093095238	24.7127896309524	23.7133878095238	23.3488407738095
124	hsa-miR-198-4395384	35.3956792380952	37.7409199166667	36.0887366428571	37.4518774285714	37.3681361547619	39.0921587142857	34.5966451666667	36.1561391428571	36.6030896309524	38.4829888809524	35.0985712142857	31.8658560714286	32.0372316785714	31.6273771309524	34.0162130476190	40	35.6313539761905	35.9447183928571
127	hsa-miR-199b-5p-4373100	32.27020875	30.6876928928571	30.8393391190476	34.6893433214286	31.4525576547619	31.7514262142857	30.2656543095238	34.5366738928571	35.5417154047619	31.8658560714286	29.6324688809524	30.3117780952381	30.7956347142857	31.0490891785714	29.6324688809524	30.5843221190476	31.1132001904762	31.2869775833333
130	hsa-miR-200c-4395411	22.2099298095238	22.6473565357143	20.9646376071429	22.3161387142857	21.5921649642857	20.3950442023810	26.5004020714286	22.8550140238095	24.2198454285714	22.8550140238095	20.5246669880952	20.1355483928571	20.817564	20.1355483928571	20.3950442023810	19.9799408571429	19.9799408571429	20.3950442023810
132	hsa-miR-203-4373095	26.5004020714286	28.1482899642857	27.3343925357143	26.7492421785714	27.4485993571429	26.6367588333333	29.5795973809524	27.2749216190476	28.5143767142857	27.3958218214286	25.8282983214286	26.6974952261905	26.0324566428571	25.3244907380952	26.6367588333333	26.5004020714286	26.3779203928571	26.8104685
133	hsa-miR-204-4373094	25.1823282976190	25.2593231190476	25.8282983214286	25.1149458214286	26.5004020714286	25.4687093095238	26.3108411190476	23.8272536785714	23.6129752261905	24.5613972738095	26.9986581428571	27.6812878214286	27.2749216190476	26.8775685595238	27.6209991785714	26.6367588333333	26.6974952261905	27.1074469047619
134	hsa-miR-205-4373093	25.2593231190476	23.6129752261905	23.0115060714286	26.6367588333333	22.3161387142857	21.4415544166667	26.0324566428571	25.6177852261905	27.75293	24.4616370476190	35.6313539761905	40	40	40	25.1149458214286	33.2654495952381	24.8954801666667	26.0324566428571
137	hsa-miR-214-4395417	24.9775234761905	24.3802949404762	24.9775234761905	25.8282983214286	25.3244907380952	25.1149458214286	24.5613972738095	24.6370166309524	24.1012475119048	24.9775234761905	25.7520983095238	24.5613972738095	25.3924265833333	25.4687093095238	25.6964485357143	26.5621361547619	26.1689820714286	26.6367588333333
143	hsa-miR-219-5p-4373080	40	40	40	37.9315206428571	38.4829888809524	37.2043555952381	40	40	40	40	37.6115889761905	40	40	35.3143809285714	40	31.3425048928571	31.6273771309524	32.1554298452381
145	hsa-miR-222-4395387	18.6521664642857	18.2940861547619	18.2940861547619	18.8088176071429	18.2940861547619	18.2940861547619	19.5567586071429	18.2940861547619	18.2940861547619	18.2940861547619	20.817564	20.5246669880952	19.3111987857143	22.0813158214286	20.2392556190476	18.2940861547619	18.6521664642857	18.6521664642857
149	hsa-miR-296-5p-4373066	30.3556797023810	30.0238870952381	29.4842593571429	30.8852456309524	29.6796527857143	29.9673389404762	30.5350753214286	30.6394880476190	31.7514262142857	31.5732357857143	31.8099636309524	32.5162807380952	30.5350753214286	30.7956347142857	31.6877617738095	32.6588836428571	32.1554298452381	31.3425048928571
158	hsa-miR-320-4395388	23.5184575238095	23.1679941190476	23.1679941190476	23.4297681904762	24.2198454285714	23.8272536785714	23.4297681904762	23.3488407738095	23.0115060714286	24.3044662380952	24.4616370476190	24.3044662380952	24.0135731190476	24.0135731190476	23.8272536785714	24.0135731190476	23.9300200238095	23.9300200238095
160	hsa-miR-324-3p-4395272	28.4543339047619	28.4028223214286	27.9603159047619	28.5910401904762	28.4028223214286	28.3426438809524	28.9511900595238	28.4543339047619	28.0200458809524	28.5910401904762	28.5143767142857	28.0904083333333	28.2796982261905	27.8193410952381	27.75293	28.2183760119048	28.1482899642857	28.2796982261905
167	hsa-miR-331-3p-4373046	24.5613972738095	23.8272536785714	24.1012475119048	25.1823282976190	23.8272536785714	24.7127896309524	23.9300200238095	24.2198454285714	23.2548566428571	24.8104277380952	25.0380116071429	25.3924265833333	24.9775234761905	24.6370166309524	23.9300200238095	24.9775234761905	25.3244907380952	24.4616370476190
168	hsa-miR-331-5p-4395344	33.7892199166667	33.6408382023810	33.4116325	33.7892199166667	33.8674506428571	33.7232048452381	34.2849197738095	32.9826768095238	31.51588425	33.7892199166667	34.6893433214286	33.7892199166667	33.7892199166667	33.8674506428571	37.3066886428571	35.8571237857143	32.9826768095238	35.1795033333333
171	hsa-miR-338-3p-4395363	33.6408382023810	34.5366738928571	35.3143809285714	33.2041532261905	32.0372316785714	31.4525576547619	32.4071555	32.4071555	33.2654495952381	30.9907857976190	36.6922818690476	34.0982375476190	33.9375204880952	36.0232991547619	31.3425048928571	34.2849197738095	33.4882040238095	36.0232991547619
174	hsa-miR-340-4395369	29.4257000595238	29.6324688809524	28.8392894404762	29.0571528690476	29.1683920476190	29.9190029404762	29.8684803452381	28.9511900595238	29.4842593571429	29.01134375	29.5347639761905	28.5143767142857	28.9511900595238	29.1211945714286	28.5143767142857	28.9511900595238	28.7761000357143	29.1683920476190
180	hsa-miR-361-5p-4373035	29.3309437023810	28.2796982261905	28.3426438809524	29.3824137261905	28.2183760119048	27.9603159047619	28.5910401904762	29.4257000595238	29.3824137261905	28.6522188809524	28.6522188809524	28.2183760119048	27.8193410952381	27.9603159047619	28.2183760119048	27.9603159047619	28.2796982261905	28.2183760119048
182	hsa-miR-362-5p-4378092	30.3945057619048	30.5350753214286	30.8852456309524	30.6394880476190	30.0238870952381	31.2150805238095	30.4425158333333	30.7956347142857	31.9773472142857	31.2869775833333	30.2207660357143	30.1258119642857	29.01134375	30.1258119642857	29.01134375	28.8392894404762	29.219184	29.7754857142857
183	hsa-miR-363-4378090	29.7754857142857	30.3117780952381	28.4543339047619	28.7209421071429	28.9511900595238	29.1683920476190	30.7956347142857	29.7204459166667	33.6408382023810	28.9511900595238	27.75293	27.4485993571429	28.1482899642857	27.2147838571429	28.1482899642857	26.9986581428571	27.8193410952381	27.2749216190476
186	hsa-miR-369-3p-4373032	40	36.6922818690476	40	40	37.9315206428571	40	37.4518774285714	38.6494412738095	40	37.1241328571429	40	40	40	40	40	40	40	40
188	hsa-miR-370-4395386	31.51588425	31.7514262142857	31.3885419166667	31.6877617738095	31.9773472142857	31.8658560714286	31.2150805238095	31.4525576547619	29.6796527857143	35.0985712142857	32.7258103809524	33.4116325	33.8674506428571	32.5162807380952	35.5417154047619	32.2122402380952	32.5783963928571	31.9773472142857
194	hsa-miR-375-4373027	21.4415544166667	22.2099298095238	18.8088176071429	19.4445835595238	20.9646376071429	19.4445835595238	26.7492421785714	22.3161387142857	22.8550140238095	21.3294521785714	19.4445835595238	18.2940861547619	18.2940861547619	18.2940861547619	18.2940861547619	19.5567586071429	18.2940861547619	18.2940861547619
195	hsa-miR-376a-4373026	30.16814825	31.2150805238095	30.0238870952381	28.6522188809524	30.2207660357143	30.4425158333333	29.3824137261905	29.5795973809524	29.5347639761905	31.0490891785714	30.5843221190476	30.3945057619048	31.3425048928571	30.4425158333333	30.9422276547619	30.6876928928571	30.8852456309524	30.749144
198	hsa-miR-379-4373349	30.6876928928571	30.3556797023810	29.6324688809524	29.8684803452381	29.9673389404762	29.6324688809524	29.4257000595238	30.2207660357143	29.1211945714286	30.4846911190476	30.4425158333333	29.6324688809524	31.4525576547619	29.9190029404762	32.7258103809524	31.2869775833333	30.9422276547619	30.6876928928571
201	hsa-miR-382-4373019	30.4425158333333	29.5347639761905	29.9190029404762	30.0739212976190	30.6876928928571	30.2656543095238	29.7754857142857	30.1258119642857	29.219184	31.3425048928571	30.3117780952381	30.2656543095238	33.4882040238095	31.8658560714286	32.8485195833333	31.1132001904762	30.6394880476190	30.16814825
204	hsa-miR-410-4378093	31.6877617738095	32.1554298452381	32.1554298452381	30.3945057619048	32.2122402380952	31.9103905833333	31.3885419166667	31.2869775833333	31.4525576547619	31.8099636309524	31.9773472142857	36.4464338095238	32.8485195833333	31.9103905833333	32.5783963928571	31.9773472142857	32.0372316785714	32.2122402380952
207	hsa-miR-423-5p-4395451	31.0490891785714	29.01134375	29.1211945714286	31.5732357857143	30.1258119642857	29.5347639761905	30.3556797023810	32.3555118690476	30.6394880476190	30.9422276547619	29.219184	28.4543339047619	28.6522188809524	28.7209421071429	29.1211945714286	30.3117780952381	29.9673389404762	30.3945057619048
209	hsa-miR-425-4380926	29.6324688809524	29.219184	31.0490891785714	29.6796527857143	29.7204459166667	29.8684803452381	31.6273771309524	30.3556797023810	30.5350753214286	30.0739212976190	28.7209421071429	28.9511900595238	30.3556797023810	29.3309437023810	29.7204459166667	28.6522188809524	29.4842593571429	29.4842593571429
224	hsa-miR-483-5p-4395449	32.1554298452381	30.4846911190476	31.1132001904762	33.6408382023810	31.3425048928571	32.5783963928571	30.5843221190476	33.5709600595238	32.5162807380952	32.7863050119048	31.1132001904762	29.8684803452381	30.16814825	30.8852456309524	29.9190029404762	30.1258119642857	30.749144	30.8393391190476
225	hsa-miR-484-4381032	23.9300200238095	22.7408843095238	22.8550140238095	23.3488407738095	23.7133878095238	22.6473565357143	22.8550140238095	24.0135731190476	21.8476589404762	23.9300200238095	23.0115060714286	23.3488407738095	23.0115060714286	21.9594762261905	22.4103774047619	22.0813158214286	22.3161387142857	22.2099298095238
226	hsa-miR-485-3p-4378095	31.8099636309524	31.6877617738095	30.0739212976190	31.4525576547619	32.1031972857143	32.5162807380952	31.4525576547619	32.1031972857143	30.3117780952381	31.6273771309524	32.9826768095238	32.27020875	34.5966451666667	31.1657538214286	33.4882040238095	32.1554298452381	33.6408382023810	33.5709600595238
236	hsa-miR-491-5p-4381053	29.1211945714286	28.7761000357143	28.2796982261905	28.8392894404762	28.5143767142857	28.7209421071429	28.8392894404762	28.5910401904762	28.8967067976190	28.7761000357143	28.0904083333333	27.2749216190476	27.8915720238095	27.3343925357143	27.4485993571429	27.3958218214286	27.2147838571429	27.6209991785714
238	hsa-miR-494-4395476	30.749144	30.0739212976190	29.7754857142857	29.5795973809524	30.5843221190476	31.5732357857143	29.8283197976190	29.7754857142857	30.1258119642857	30.7956347142857	28.5910401904762	28.8967067976190	29.7754857142857	27.8915720238095	29.3309437023810	29.2787824523810	30.3117780952381	29.3824137261905
245	hsa-miR-501-5p-4373226	31.9103905833333	31.3885419166667	33.8674506428571	33.3413448214286	32.4601738571429	33.8674506428571	33.8674506428571	30.9422276547619	30.7956347142857	33.2654495952381	32.5783963928571	37.0645647976190	34.8472236547619	34.9255030833333	35.3143809285714	35.6313539761905	37.4518774285714	35.0985712142857
249	hsa-miR-504-4395195	30.0238870952381	30.2207660357143	30.3945057619048	30.7956347142857	31.3885419166667	30.8852456309524	32.7258103809524	31.5732357857143	30.2207660357143	31.4525576547619	29.7204459166667	32.9134400476190	31.1132001904762	33.7232048452381	30.6876928928571	36.0887366428571	35.3143809285714	33.3413448214286
256	hsa-miR-512-3p-4381034	36.0232991547619	35.7851108214286	34.5366738928571	33.8674506428571	33.7232048452381	34.8472236547619	34.5366738928571	35.7851108214286	36.3825575952381	34.1759015476190	37.3681361547619	40	36.6922818690476	40	36.2309958571429	37.5359587380952	40	35.3956792380952
263	hsa-miR-517a-4395513	35.2508673571429	35.0985712142857	35.0985712142857	35.2508673571429	33.1326366309524	36.3825575952381	34.6893433214286	34.8472236547619	37.3066886428571	35.1795033333333	40	40	31.8099636309524	40	40	38.2871900119048	36.6030896309524	37.5359587380952
267	hsa-miR-518b-4373246	39.2022060238095	39.1743448690476	37.4518774285714	39.0921587142857	40	38.6494412738095	38.9903334166667	38.5500799047619	40	39.4540036309524	38.0731980119048	37.2043555952381	36.2309958571429	34.5366738928571	37.3681361547619	36.2309958571429	36.7825917619048	36.3825575952381
269	hsa-miR-518d-3p-4373248	38.4288844880952	40	38.5500799047619	40	39.6471188452381	38.3492209880952	40	40	40	40	38.1776332976190	37.3066886428571	36.8595258333333	36.8595258333333	35.8571237857143	36.8595258333333	40	40
287	hsa-miR-532-3p-4395466	27.2749216190476	26.0324566428571	26.2372953690476	27.6812878214286	26.6367588333333	27.1564671785714	27.3958218214286	27.75293	26.1689820714286	28.3426438809524	26.4476668928571	26.3779203928571	25.0380116071429	25.9688661785714	24.9775234761905	25.7520983095238	25.6177852261905	26.8775685595238
288	hsa-miR-532-5p-4380928	25.6177852261905	25.3244907380952	25.9688661785714	25.7520983095238	25.4687093095238	26.4476668928571	25.2593231190476	25.9688661785714	24.4616370476190	26.8775685595238	25.3244907380952	25.6964485357143	24.7127896309524	25.1149458214286	24.5613972738095	25.3924265833333	24.5613972738095	24.9775234761905
290	hsa-miR-541-4395312	40	40	38.2375294404762	39.0449564047619	40	36.6030896309524	40	39.2378409523809	35.0099440714286	39.0449564047619	40	40	40	40	40	40	40	40
312	hsa-miR-582-3p-4395510	39.4540036309524	40	40	40	37.1241328571429	37.4518774285714	37.6115889761905	40	40	34.5966451666667	33.5709600595238	36.3825575952381	36.0887366428571	37.0133261666667	37.0133261666667	36.6922818690476	36.3825575952381	34.0162130476190
316	hsa-miR-597-4380960	34.5966451666667	34.8472236547619	33.7892199166667	34.2849197738095	32.7258103809524	35.4714389047619	33.0618417261905	33.9375204880952	40	33.0618417261905	33.4882040238095	31.1132001904762	31.7514262142857	34.8472236547619	33.5709600595238	32.27020875	32.8485195833333	31.6877617738095
317	hsa-miR-598-4395179	29.219184	31.51588425	30.5843221190476	29.1683920476190	29.8684803452381	30.16814825	31.51588425	29.5347639761905	31.8658560714286	29.1683920476190	29.01134375	29.6796527857143	29.9190029404762	29.8283197976190	29.6796527857143	29.0571528690476	29.3309437023810	28.7761000357143
320	hsa-miR-616-4395525	40	37.8692551547619	40	40	38.2871900119048	39.3739936904762	40	36.9460367976190	34.0162130476190	40	37.2461786904762	35.9447183928571	37.5359587380952	36.7825917619048	37.1241328571429	36.7825917619048	33.4116325	35.3143809285714
327	hsa-miR-636-4395199	35.6313539761905	36.6030896309524	36.8595258333333	37.0133261666667	36.9460367976190	34.0982375476190	36.7825917619048	37.6115889761905	40	34.2849197738095	34.1759015476190	34.6893433214286	34.0982375476190	33.7892199166667	35.3956792380952	34.0982375476190	32.4071555	34.5966451666667
335	hsa-miR-660-4380925	26.8775685595238	27.5082322023810	27.75293	27.0470252976190	26.5621361547619	27.75293	26.9986581428571	26.7492421785714	26.5004020714286	27.75293	26.0324566428571	27.0470252976190	26.8104685	26.2372953690476	26.0324566428571	27.0470252976190	26.1069009166667	27.4485993571429
336	hsa-miR-671-3p-4395433	31.1657538214286	31.4525576547619	30.2207660357143	30.9907857976190	31.1132001904762	31.0490891785714	32.0372316785714	30.749144	31.3425048928571	30.749144	30.7956347142857	29.4842593571429	28.7209421071429	29.4842593571429	29.5347639761905	29.8283197976190	30.16814825	30.3117780952381
340	hsa-miR-744-4395435	28.1482899642857	27.3958218214286	26.9416760833333	28.0904083333333	27.8193410952381	28.5143767142857	28.2796982261905	28.0200458809524	27.6209991785714	28.5143767142857	27.3958218214286	26.8104685	26.5621361547619	27.3958218214286	26.5621361547619	27.2147838571429	27.1564671785714	27.3958218214286
344	hsa-miR-873-4395467	34.9255030833333	35.5417154047619	34.0982375476190	38.2375294404762	34.0162130476190	34.1759015476190	40	34.7751419047619	36.7825917619048	36.2309958571429	34.5966451666667	40	40	40	40	35.9447183928571	37.1241328571429	37.9315206428571
354	hsa-miR-888-4395323	37.1241328571429	36.0887366428571	40	34.7751419047619	35.7085514047619	37.6115889761905	38.6067520595238	37.2461786904762	33.3413448214286	33.9375204880952	40	40	40	37.3681361547619	40	40	37.9950905714286	35.6313539761905
355	hsa-miR-889-4395313	33.8674506428571	36.0232991547619	34.8472236547619	34.0982375476190	35.6313539761905	35.9447183928571	35.3143809285714	34.5966451666667	33.2041532261905	34.4806845595238	37.9315206428571	33.8674506428571	35.7851108214286	36.6922818690476	40	40	36.5230065714286	36.9460367976190
357	hsa-miR-891a-4395302	38.8719191428571	35.3956792380952	40	38.2871900119048	38.0731980119048	37.3681361547619	37.7998693928571	36.7825917619048	37.3681361547619	35.2508673571429	38.3492209880952	40	40	40	40	36.5230065714286	40	38.0731980119048
360	hsa-miR-147-4373131	40	40	40	40	37.6115889761905	38.9391821309524	40	40	40	40	40	32.4071555	33.7232048452381	35.9447183928571	40	40	35.9447183928571	36.6030896309524
372	hsa-miR-376c-4395233	28.8967067976190	30.4425158333333	29.4257000595238	27.75293	29.3309437023810	30.5350753214286	28.6522188809524	28.0904083333333	29.2787824523810	29.9190029404762	29.8283197976190	28.8392894404762	31.51588425	30.0238870952381	30.7956347142857	31.1657538214286	30.5350753214286	29.9190029404762
379	hsa-miR-511-4373236	33.4882040238095	32.9826768095238	32.9826768095238	33.1326366309524	35.1795033333333	35.1795033333333	31.9103905833333	35.1795033333333	31.6877617738095	34.0982375476190	33.9375204880952	40	37.4518774285714	34.6893433214286	40	40	32.1031972857143	33.2654495952381
385	hsa-miR-30a*-4373062	20.1355483928571	20.2392556190476	20.2392556190476	21.0876185238095	20.2392556190476	17.4555876071429	20.5246669880952	19.6780452261905	19.3111987857143	20.5246669880952	20.9646376071429	20.3950442023810	20.9646376071429	21.0876185238095	22.5409982976190	20.9646376071429	19.6780452261905	20.817564
387	hsa-miR-34b*-4373037	29.7204459166667	29.3824137261905	30.16814825	29.219184	27.6209991785714	28.5143767142857	30.0238870952381	29.7754857142857	31.5732357857143	29.5795973809524	33.4882040238095	39.8092136845238	39.8973151309524	39.5842741190476	29.1683920476190	39.7125106964286	29.01134375	32.2122402380952
388	hsa-miR-126*-4373269	21.0876185238095	21.9594762261905	21.5921649642857	21.3294521785714	25.6177852261905	22.2099298095238	23.1679941190476	21.0876185238095	20.3950442023810	21.2016592142857	21.8476589404762	21.4415544166667	22.7408843095238	26.9416760833333	25.9688661785714	27.3958218214286	25.3244907380952	24.5613972738095
389	hsa-miR-154*-4378065	30.4425158333333	31.9773472142857	30.3117780952381	31.8099636309524	30.6876928928571	32.4601738571429	29.7204459166667	30.3945057619048	30.3117780952381	32.2122402380952	30.5843221190476	39.8092136845238	39.8973151309524	39.5842741190476	39.8605642619048	39.7125106964286	39.8831274464286	39.9393580654762
392	hsa-miR-302c*-4373277	39.9435151666667	40	40	40	40	39.9336196488095	39.9908941845238	39.8945519583333	39.96956	40	39.9197806369048	39.8092136845238	39.8973151309524	39.5842741190476	39.8605642619048	39.7125106964286	39.8831274464286	39.9393580654762
393	hsa-miR-373*-4373279	39.9435151666667	40	40	40	40	39.9336196488095	39.9908941845238	39.8945519583333	39.96956	40	39.9197806369048	39.8092136845238	39.8973151309524	39.5842741190476	39.8605642619048	39.7125106964286	39.8831274464286	39.9393580654762
397	hsa-miR-380*-4373021	29.01134375	28.6522188809524	29.4842593571429	29.4257000595238	29.01134375	33.1326366309524	28.8967067976190	28.3426438809524	31.1132001904762	29.4842593571429	28.4543339047619	26.5004020714286	27.4485993571429	25.8282983214286	27.1074469047619	27.2749216190476	30.4846911190476	26.9986581428571
403	hsa-miR-517*-4378078	39.9435151666667	40	40	40	40	39.9336196488095	39.9908941845238	39.8945519583333	39.96956	40	39.9197806369048	39.8092136845238	39.8973151309524	39.5842741190476	39.8605642619048	39.7125106964286	39.8831274464286	39.9393580654762
404	hsa-miR-518c*-4378082	39.9435151666667	40	40	40	40	39.9336196488095	39.9908941845238	39.8945519583333	39.96956	40	39.9197806369048	39.8092136845238	39.8973151309524	39.5842741190476	39.8605642619048	39.7125106964286	39.8831274464286	39.9393580654762
405	hsa-miR-519e*-4378084	39.9435151666667	40	40	40	40	39.9336196488095	39.9908941845238	39.8945519583333	39.96956	40	39.9197806369048	39.8092136845238	39.8973151309524	39.5842741190476	39.8605642619048	39.7125106964286	39.8831274464286	39.9393580654762
406	hsa-let-7d*-4378108	29.6796527857143	32.27020875	34.0982375476190	35.1795033333333	27.5680199404762	27.3343925357143	33.6408382023810	31.8658560714286	26.7492421785714	29.9673389404762	39.9197806369048	39.8092136845238	39.8973151309524	39.5842741190476	39.8605642619048	39.7125106964286	39.8831274464286	39.9393580654762
413	hsa-miR-629*-4380969	28.6522188809524	27.1564671785714	26.9986581428571	27.5680199404762	27.3958218214286	29.4842593571429	29.01134375	28.4543339047619	28.4028223214286	28.8967067976190	26.8104685	28.0904083333333	27.6209991785714	26.5004020714286	28.0200458809524	26.8775685595238	27.1074469047619	26.8104685
418	hsa-miR-221*-4395207	28.9511900595238	29.1683920476190	28.5910401904762	30.3117780952381	29.8283197976190	31.3425048928571	31.51588425	26.9986581428571	30.2207660357143	29.2787824523810	29.3824137261905	39.8092136845238	29.3824137261905	39.5842741190476	39.8605642619048	28.5910401904762	29.9190029404762	30.5350753214286
424	hsa-miR-185*-4395215	39.9435151666667	40	40	40	40	39.9336196488095	39.9908941845238	39.8945519583333	39.96956	40	39.9197806369048	39.8092136845238	39.8973151309524	39.5842741190476	39.8605642619048	39.7125106964286	39.8831274464286	39.9393580654762
427	hsa-miR-30c-1*-4395219	35.1795033333333	34.5366738928571	35.2508673571429	35.7085514047619	31.9773472142857	34.8472236547619	35.2508673571429	34.0982375476190	33.6408382023810	40	39.9197806369048	39.8092136845238	39.8973151309524	39.5842741190476	39.8605642619048	39.7125106964286	39.8831274464286	32.3555118690476
429	hsa-miR-32*-4395222	39.9435151666667	40	40	40	40	39.9336196488095	39.9908941845238	39.8945519583333	39.96956	40	39.9197806369048	39.8092136845238	39.8973151309524	39.5842741190476	39.8605642619048	39.7125106964286	39.8831274464286	39.9393580654762
431	hsa-miR-26a-2*-4395226	26.4476668928571	30.9422276547619	27.4485993571429	27.8193410952381	28.3426438809524	27.8193410952381	27.1074469047619	27.2749216190476	27.2749216190476	28.3426438809524	28.2796982261905	29.4842593571429	27.75293	31.8099636309524	39.8605642619048	28.2796982261905	30.5350753214286	29.9190029404762
433	hsa-miR-302b*-4395230	39.9435151666667	40	40	40	40	39.9336196488095	39.9908941845238	39.8945519583333	39.96956	40	39.9197806369048	39.8092136845238	39.8973151309524	39.5842741190476	39.8605642619048	39.7125106964286	39.8831274464286	39.9393580654762
434	hsa-miR-302d*-4395231	39.9435151666667	40	40	40	40	39.9336196488095	39.9908941845238	39.8945519583333	39.96956	40	39.9197806369048	39.8092136845238	39.8973151309524	39.5842741190476	39.8605642619048	39.7125106964286	39.8831274464286	39.9393580654762
435	hsa-miR-367*-4395232	39.9435151666667	40	40	40	40	39.9336196488095	39.9908941845238	39.8945519583333	39.96956	40	39.9197806369048	39.8092136845238	39.8973151309524	39.5842741190476	39.8605642619048	39.7125106964286	39.8831274464286	39.9393580654762
436	hsa-miR-374a*-4395236	30.5350753214286	31.1132001904762	32.5783963928571	30.4425158333333	31.51588425	30.4425158333333	39.9908941845238	29.4842593571429	32.5783963928571	29.7754857142857	30.4846911190476	30.3945057619048	39.8973151309524	39.5842741190476	39.8605642619048	39.7125106964286	31.2869775833333	39.9393580654762
437	hsa-miR-23b*-4395237	31.2150805238095	33.0618417261905	31.4525576547619	40	32.5162807380952	29.5347639761905	33.1326366309524	33.0618417261905	29.0571528690476	32.5783963928571	34.6893433214286	31.6273771309524	32.9826768095238	39.5842741190476	33.7892199166667	39.7125106964286	39.8831274464286	35.1795033333333
438	hsa-miR-376a*-4395238	34.5366738928571	32.1554298452381	32.4071555	36.0232991547619	35.0985712142857	39.9336196488095	32.0372316785714	31.2869775833333	29.6324688809524	33.7232048452381	39.9197806369048	39.8092136845238	39.8973151309524	39.5842741190476	39.8605642619048	32.7258103809524	39.8831274464286	33.4116325
440	hsa-miR-30b*-4395240	39.9435151666667	40	40	40	40	39.9336196488095	39.9908941845238	39.8945519583333	39.96956	40	39.9197806369048	39.8092136845238	39.8973151309524	39.5842741190476	39.8605642619048	39.7125106964286	39.8831274464286	39.9393580654762
451	hsa-miR-93*-4395250	26.5621361547619	25.6177852261905	26.0324566428571	27.2147838571429	26.6367588333333	24.2198454285714	26.6367588333333	26.6974952261905	26.8104685	26.3108411190476	24.7127896309524	24.3044662380952	24.3044662380952	25.8976093095238	25.8976093095238	25.9688661785714	25.8282983214286	25.4687093095238
452	hsa-miR-96*-4395251	39.9435151666667	40	40	40	40	39.9336196488095	39.9908941845238	39.8945519583333	39.96956	40	39.9197806369048	39.8092136845238	39.8973151309524	39.5842741190476	39.8605642619048	39.7125106964286	39.8831274464286	39.9393580654762
455	hsa-miR-101*-4395254	39.9435151666667	33.4882040238095	34.0162130476190	32.2122402380952	35.0099440714286	30.0739212976190	31.2150805238095	32.1554298452381	30.6876928928571	32.7863050119048	34.4806845595238	39.8092136845238	39.8973151309524	39.5842741190476	39.8605642619048	39.7125106964286	39.8831274464286	39.9393580654762
458	hsa-miR-143*-4395257	24.3044662380952	24.3044662380952	28.0200458809524	25.6964485357143	24.8954801666667	22.0813158214286	25.1149458214286	23.4297681904762	23.0888231785714	22.8550140238095	30.0739212976190	33.4116325	30.7956347142857	29.6796527857143	32.7863050119048	25.5634834761905	26.7492421785714	25.6177852261905
460	hsa-miR-145*-4395260	21.7186168571429	21.7186168571429	22.6473565357143	22.4103774047619	22.5409982976190	20.9646376071429	22.8550140238095	21.2016592142857	20.5246669880952	21.3294521785714	23.6129752261905	23.8272536785714	23.2548566428571	24.3802949404762	25.3924265833333	24.1012475119048	23.6129752261905	24.0135731190476
461	hsa-miR-125b-2*-4395269	26.5004020714286	26.1689820714286	26.7492421785714	26.6974952261905	31.2150805238095	24.6370166309524	33.2654495952381	26.4476668928571	25.6177852261905	25.8976093095238	26.9986581428571	27.2749216190476	27.1074469047619	31.9103905833333	33.2654495952381	32.1554298452381	31.8658560714286	31.3885419166667
462	hsa-miR-135b*-4395270	39.9435151666667	31.1657538214286	35.7851108214286	33.7892199166667	40	29.3824137261905	34.9255030833333	39.8945519583333	35.2508673571429	32.1031972857143	39.9197806369048	39.8092136845238	39.8973151309524	39.5842741190476	33.2041532261905	39.7125106964286	39.8831274464286	39.9393580654762
464	hsa-miR-138-1*-4395273	25.8282983214286	26.5004020714286	25.8282983214286	25.9688661785714	26.9416760833333	28.8392894404762	26.1069009166667	26.5621361547619	26.6367588333333	26.6974952261905	24.8954801666667	24.6370166309524	24.7127896309524	25.2593231190476	25.5634834761905	25.7520983095238	25.7520983095238	26.1689820714286
465	hsa-miR-146a*-4395274	39.9435151666667	40	40	40	40	39.9336196488095	39.9908941845238	39.8945519583333	39.96956	40	39.9197806369048	39.8092136845238	39.8973151309524	39.5842741190476	39.8605642619048	39.7125106964286	39.8831274464286	39.9393580654762
466	hsa-miR-149*-4395275	39.9435151666667	40	40	40	40	39.9336196488095	39.9908941845238	39.8945519583333	39.96956	40	39.9197806369048	39.8092136845238	39.8973151309524	39.5842741190476	39.8605642619048	39.7125106964286	39.8831274464286	39.9393580654762
469	hsa-miR-29b-1*-4395276	29.4842593571429	33.8674506428571	40	35.5417154047619	32.0372316785714	33.6408382023810	30.9907857976190	29.9673389404762	32.1554298452381	32.8485195833333	39.9197806369048	39.8092136845238	39.8973151309524	39.5842741190476	39.8605642619048	30.1258119642857	32.4601738571429	32.4071555
471	hsa-miR-105*-4395279	39.9435151666667	40	40	40	40	39.9336196488095	39.9908941845238	39.8945519583333	39.96956	40	39.9197806369048	39.8092136845238	39.8973151309524	39.5842741190476	39.8605642619048	39.7125106964286	39.8831274464286	39.9393580654762
476	hsa-miR-27b*-4395285	26.1689820714286	26.3108411190476	27.2147838571429	27.3343925357143	26.3108411190476	26.3108411190476	26.4476668928571	25.7520983095238	26.0324566428571	26.5004020714286	26.5004020714286	28.6522188809524	26.9416760833333	29.219184	26.6974952261905	26.6367588333333	27.0470252976190	26.3779203928571
477	hsa-miR-335*-4395296	25.1823282976190	25.6964485357143	24.9775234761905	25.8976093095238	25.3244907380952	25.3244907380952	27.1564671785714	23.7133878095238	26.5621361547619	26.0324566428571	26.2372953690476	27.3958218214286	26.9986581428571	25.3244907380952	26.4476668928571	27.4485993571429	26.1069009166667	25.8976093095238
478	hsa-miR-99b*-4395307	27.0470252976190	27.5082322023810	28.2183760119048	28.5143767142857	27.9603159047619	27.75293	27.8915720238095	27.1564671785714	27.2147838571429	27.8193410952381	30.6394880476190	29.9673389404762	28.2183760119048	28.4028223214286	30.1258119642857	26.7492421785714	27.5082322023810	28.4543339047619
479	hsa-miR-124*-4395308	39.9435151666667	40	40	40	40	39.9336196488095	39.9908941845238	39.8945519583333	39.96956	40	39.9197806369048	39.8092136845238	39.8973151309524	39.5842741190476	39.8605642619048	39.7125106964286	39.8831274464286	39.9393580654762
481	hsa-miR-888*-4395324	39.9435151666667	40	40	40	40	39.9336196488095	39.9908941845238	39.8945519583333	39.96956	40	39.9197806369048	39.8092136845238	39.8973151309524	39.5842741190476	39.8605642619048	39.7125106964286	39.8831274464286	39.9393580654762
483	hsa-miR-135a*-4395343	20.817564	21.5921649642857	20.817564	20.5246669880952	21.7186168571429	21.8476589404762	20.817564	20.9646376071429	21.5921649642857	21.7186168571429	20.817564	20.1355483928571	21.0876185238095	19.6780452261905	20.2392556190476	19.3111987857143	18.8088176071429	21.3294521785714
484	hsa-miR-411*-4395349	33.2041532261905	31.2869775833333	33.4116325	34.2849197738095	32.8485195833333	39.9336196488095	28.3426438809524	33.3413448214286	32.4601738571429	32.1554298452381	34.0982375476190	39.8092136845238	39.8973151309524	39.5842741190476	39.8605642619048	39.7125106964286	32.5783963928571	30.6876928928571
487	hsa-miR-183*-4395381	28.1482899642857	27.75293	27.3343925357143	28.1482899642857	29.3824137261905	27.9603159047619	30.2207660357143	29.0571528690476	31.9773472142857	30.0238870952381	26.4476668928571	27.0470252976190	26.3108411190476	28.0904083333333	25.6177852261905	27.1564671785714	27.3343925357143	26.4476668928571
488	hsa-miR-192*-4395383	31.5732357857143	33.2654495952381	33.9375204880952	32.27020875	31.1657538214286	29.7754857142857	34.2849197738095	34.3698114880952	31.0490891785714	31.0490891785714	28.8967067976190	39.8092136845238	31.0490891785714	39.5842741190476	39.8605642619048	39.7125106964286	39.8831274464286	32.5783963928571
495	hsa-miR-214*-4395404	24.7127896309524	24.8104277380952	25.1823282976190	24.8104277380952	25.4687093095238	24.8954801666667	25.8976093095238	24.5613972738095	23.9300200238095	24.8104277380952	25.1149458214286	24.9775234761905	25.4687093095238	26.4476668928571	27.6209991785714	26.0324566428571	26.3108411190476	25.8282983214286
497	hsa-miR-22*-4395412	24.9775234761905	25.5634834761905	25.6964485357143	25.6177852261905	25.6964485357143	25.1823282976190	24.5613972738095	24.9775234761905	25.9688661785714	25.2593231190476	26.1069009166667	25.3244907380952	25.8976093095238	27.1564671785714	27.0470252976190	26.2372953690476	25.5634834761905	25.5634834761905
504	hsa-miR-431*-4395423	39.9435151666667	40	40	40	40	39.9336196488095	39.9908941845238	39.8945519583333	39.96956	40	39.9197806369048	39.8092136845238	39.8973151309524	39.5842741190476	39.8605642619048	39.7125106964286	39.8831274464286	39.9393580654762
505	hsa-miR-7-2*-4395425	30.3945057619048	32.4601738571429	32.0372316785714	29.9190029404762	32.7863050119048	31.8658560714286	32.6588836428571	29.5347639761905	29.9190029404762	30.3117780952381	39.9197806369048	31.4525576547619	39.8973151309524	39.5842741190476	30.9422276547619	29.9673389404762	30.7956347142857	32.7258103809524
508	hsa-miR-181a-2*-4395428	25.9688661785714	25.8282983214286	25.9688661785714	26.4476668928571	25.3924265833333	25.9688661785714	26.2372953690476	25.8976093095238	25.8976093095238	27.0470252976190	25.8976093095238	26.0324566428571	27.1564671785714	26.8775685595238	27.2147838571429	27.0470252976190	26.4476668928571	26.5621361547619
510	hsa-miR-452*-4395441	39.9435151666667	40	40	40	40	39.9336196488095	39.9908941845238	39.8945519583333	39.96956	40	39.9197806369048	39.8092136845238	39.8973151309524	39.5842741190476	39.8605642619048	39.7125106964286	39.8831274464286	39.9393580654762
511	hsa-miR-181c*-4395444	33.5709600595238	32.0372316785714	37.0645647976190	33.0618417261905	34.5366738928571	29.8684803452381	36.3825575952381	31.9103905833333	34.6893433214286	30.8393391190476	32.7863050119048	39.8092136845238	39.8973151309524	39.5842741190476	39.8605642619048	39.7125106964286	39.8831274464286	39.9393580654762
512	hsa-miR-708*-4395453	39.9435151666667	40	40	40	40	39.9336196488095	39.9908941845238	39.8945519583333	39.96956	40	39.9197806369048	39.8092136845238	39.8973151309524	39.5842741190476	39.8605642619048	39.7125106964286	39.8831274464286	39.9393580654762
513	hsa-miR-92b*-4395454	39.9435151666667	40	40	40	40	39.9336196488095	39.9908941845238	39.8945519583333	39.96956	40	39.9197806369048	39.8092136845238	39.8973151309524	39.5842741190476	39.8605642619048	39.7125106964286	39.8831274464286	39.9393580654762
521	hsa-miR-125b-1*-4395489	28.2183760119048	27.1074469047619	27.1564671785714	29.0571528690476	28.8967067976190	27.0470252976190	26.8775685595238	27.8193410952381	29.1211945714286	28.7209421071429	29.1683920476190	31.0490891785714	32.1554298452381	30.0739212976190	30.4846911190476	29.3824137261905	30.0238870952381	29.0571528690476
522	hsa-miR-194*-4395490	39.9435151666667	40	40	40	40	39.9336196488095	39.9908941845238	39.8945519583333	39.96956	40	39.9197806369048	39.8092136845238	39.8973151309524	39.5842741190476	39.8605642619048	39.7125106964286	39.8831274464286	39.9393580654762
525	hsa-miR-526b*-4395494	33.8674506428571	31.6877617738095	32.7863050119048	36.2965939404762	28.7209421071429	39.9336196488095	28.8392894404762	39.8945519583333	39.96956	31.8099636309524	26.6367588333333	25.0380116071429	25.7520983095238	27.2147838571429	26.2372953690476	30.5350753214286	27.1564671785714	27.0470252976190
526	hsa-miR-518f*-4395498	39.9435151666667	40	40	40	40	39.9336196488095	39.9908941845238	39.8945519583333	39.96956	40	39.9197806369048	39.8092136845238	39.8973151309524	39.5842741190476	39.8605642619048	39.7125106964286	39.8831274464286	39.9393580654762
529	hsa-let-7e*-4395518	28.8392894404762	28.4543339047619	28.6522188809524	29.6324688809524	29.0571528690476	28.4028223214286	28.9511900595238	28.2796982261905	28.3426438809524	30.0739212976190	31.3885419166667	33.6408382023810	30.3117780952381	29.9673389404762	30.6394880476190	29.01134375	29.7754857142857	29.4842593571429
531	hsa-let-7f-2*-4395529	27.8915720238095	28.0904083333333	27.3958218214286	27.6209991785714	36.0232991547619	29.4257000595238	39.9908941845238	27.9603159047619	27.8193410952381	28.5143767142857	29.0571528690476	28.9511900595238	31.4525576547619	39.5842741190476	39.8605642619048	39.7125106964286	34.0982375476190	39.9393580654762
538	hsa-miR-19b-2*-4395537	39.9435151666667	40	40	40	40	39.9336196488095	39.9908941845238	39.8945519583333	39.96956	40	39.9197806369048	39.8092136845238	39.8973151309524	39.5842741190476	39.8605642619048	39.7125106964286	39.8831274464286	39.9393580654762
545	hsa-miR-24-1*-4395551	31.4525576547619	30.3117780952381	29.3824137261905	31.4525576547619	29.219184	26.9416760833333	28.7761000357143	28.7209421071429	28.0904083333333	29.219184	32.8485195833333	32.6588836428571	34.2849197738095	39.5842741190476	31.5732357857143	39.7125106964286	32.7258103809524	30.749144
546	hsa-miR-25*-4395553	39.9435151666667	40	40	40	40	39.9336196488095	39.9908941845238	39.8945519583333	39.96956	40	39.9197806369048	39.8092136845238	39.8973151309524	39.5842741190476	39.8605642619048	39.7125106964286	39.8831274464286	39.9393580654762
550	hsa-miR-29a*-4395558	25.1149458214286	25.3924265833333	25.6177852261905	25.3924265833333	25.7520983095238	26.5004020714286	25.8282983214286	25.1149458214286	25.3924265833333	25.3924265833333	26.3108411190476	25.7520983095238	26.5004020714286	25.6964485357143	26.0324566428571	26.3779203928571	25.9688661785714	25.6964485357143
551	hsa-miR-944-4395300	30.7956347142857	30.0238870952381	30.6394880476190	29.3309437023810	29.1683920476190	29.5795973809524	28.0200458809524	30.3117780952381	32.2122402380952	29.6796527857143	39.9197806369048	39.8092136845238	39.8973151309524	39.5842741190476	39.8605642619048	39.7125106964286	30.2207660357143	29.1683920476190
558	hsa-miR-936-4395290	39.9435151666667	40	40	40	40	39.9336196488095	39.9908941845238	39.8945519583333	39.96956	40	39.9197806369048	39.8092136845238	39.8973151309524	39.5842741190476	39.8605642619048	39.7125106964286	39.8831274464286	39.9393580654762
560	hsa-miR-877-4395402	26.2372953690476	25.7520983095238	25.1149458214286	26.1689820714286	26.1689820714286	25.7520983095238	26.3108411190476	26.0324566428571	26.5004020714286	26.3779203928571	25.9688661785714	24.8954801666667	25.1823282976190	25.6177852261905	25.8282983214286	25.1823282976190	25.6964485357143	25.9688661785714
569	hsa-miR-638-4380986	33.7892199166667	30.6394880476190	32.5162807380952	29.5795973809524	28.6522188809524	33.5709600595238	30.1258119642857	31.3425048928571	30.749144	32.27020875	31.6877617738095	30.0238870952381	29.4257000595238	27.6812878214286	28.6522188809524	27.6209991785714	27.2147838571429	28.4028223214286
570	hsa-miR-632-4380977	29.3824137261905	30.2207660357143	29.5795973809524	29.5347639761905	29.2787824523810	31.2869775833333	27.9603159047619	29.3309437023810	30.8393391190476	29.5347639761905	27.4485993571429	26.1069009166667	27.2147838571429	26.2372953690476	26.9416760833333	26.6974952261905	27.3958218214286	27.1564671785714
571	hsa-miR-630-4380970	30.8852456309524	32.7258103809524	30.7956347142857	29.7204459166667	30.0739212976190	32.9826768095238	27.5680199404762	30.9422276547619	30.5843221190476	31.9103905833333	33.2041532261905	27.6209991785714	28.1482899642857	27.5082322023810	26.1689820714286	28.5143767142857	28.4028223214286	30.0739212976190
572	hsa-miR-619-4380998	39.9435151666667	40	40	40	40	39.9336196488095	39.9908941845238	39.8945519583333	39.96956	40	39.9197806369048	39.8092136845238	39.8973151309524	39.5842741190476	39.8605642619048	39.7125106964286	39.8831274464286	39.9393580654762
573	hsa-miR-617-4380994	39.9435151666667	40	40	40	40	39.9336196488095	39.9908941845238	39.8945519583333	39.96956	40	39.9197806369048	39.8092136845238	39.8973151309524	39.5842741190476	39.8605642619048	39.7125106964286	39.8831274464286	39.9393580654762
574	hsa-miR-612-4380983	39.9435151666667	40	40	40	40	39.9336196488095	39.9908941845238	39.8945519583333	39.96956	40	39.9197806369048	39.8092136845238	39.8973151309524	39.5842741190476	39.8605642619048	39.7125106964286	39.8831274464286	39.9393580654762
575	hsa-miR-610-4380980	29.6324688809524	29.4257000595238	26.6974952261905	31.1657538214286	29.8684803452381	30.9907857976190	27.6209991785714	30.2207660357143	30.6394880476190	29.1211945714286	31.0490891785714	28.4028223214286	27.2749216190476	28.1482899642857	26.6367588333333	28.0200458809524	28.5143767142857	26.7492421785714
576	hsa-miR-603-4380972	39.9435151666667	40	40	40	40	39.9336196488095	39.9908941845238	39.8945519583333	39.96956	40	39.9197806369048	39.8092136845238	39.8973151309524	39.5842741190476	39.8605642619048	39.7125106964286	39.8831274464286	39.9393580654762
577	hsa-miR-601-4380965	30.3117780952381	28.1482899642857	28.9511900595238	31.3885419166667	22.6473565357143	32.3555118690476	21.7186168571429	30.3556797023810	32.1031972857143	32.3555118690476	27.3958218214286	28.0200458809524	27.5680199404762	22.0813158214286	22.8550140238095	23.2548566428571	22.3161387142857	22.9323845833333
578	hsa-miR-595-4395178	39.9435151666667	40	40	40	40	39.9336196488095	39.9908941845238	39.8945519583333	39.96956	40	39.9197806369048	39.8092136845238	39.8973151309524	39.5842741190476	39.8605642619048	39.7125106964286	39.8831274464286	39.9393580654762
579	hsa-miR-593-4395522	39.9435151666667	40	40	40	40	39.9336196488095	39.9908941845238	39.8945519583333	39.96956	40	39.9197806369048	39.8092136845238	39.8973151309524	39.5842741190476	39.8605642619048	39.7125106964286	39.8831274464286	39.9393580654762
580	hsa-miR-592-4380956	31.7514262142857	31.9103905833333	30.9907857976190	30.0739212976190	31.4525576547619	28.2183760119048	39.9908941845238	29.1211945714286	30.0238870952381	28.2796982261905	30.7956347142857	39.8092136845238	39.8973151309524	39.5842741190476	32.1554298452381	39.7125106964286	39.8831274464286	39.9393580654762
581	hsa-miR-587-4380950	39.9435151666667	40	40	40	40	39.9336196488095	39.9908941845238	39.8945519583333	39.96956	40	39.9197806369048	39.8092136845238	39.8973151309524	39.5842741190476	39.8605642619048	39.7125106964286	39.8831274464286	39.9393580654762
584	hsa-miR-583-4381025	39.9435151666667	40	40	40	40	39.9336196488095	39.9908941845238	39.8945519583333	39.96956	40	39.9197806369048	39.8092136845238	39.8973151309524	39.5842741190476	39.8605642619048	39.7125106964286	39.8831274464286	39.9393580654762
591	hsa-miR-569-4380946	39.9435151666667	40	40	40	40	39.9336196488095	39.9908941845238	39.8945519583333	39.96956	40	39.9197806369048	39.8092136845238	39.8973151309524	39.5842741190476	39.8605642619048	39.7125106964286	39.8831274464286	39.9393580654762
593	hsa-miR-565-4380942	21.8476589404762	22.7408843095238	21.4415544166667	22.2099298095238	21.9594762261905	20.5246669880952	21.8476589404762	21.8476589404762	23.0115060714286	21.4415544166667	23.7133878095238	22.2099298095238	22.6473565357143	22.9323845833333	22.6473565357143	23.1679941190476	22.2099298095238	22.8550140238095
595	hsa-miR-563-4380940	39.9435151666667	40	40	40	40	39.9336196488095	39.9908941845238	39.8945519583333	39.96956	40	39.9197806369048	39.8092136845238	39.8973151309524	39.5842741190476	39.8605642619048	39.7125106964286	39.8831274464286	39.9393580654762
597	hsa-miR-557-4380935	39.9435151666667	40	40	40	40	39.9336196488095	39.9908941845238	39.8945519583333	39.96956	40	39.9197806369048	39.8092136845238	39.8973151309524	39.5842741190476	39.8605642619048	39.7125106964286	39.8831274464286	39.9393580654762
600	hsa-miR-553-4380931	39.9435151666667	40	40	40	40	39.9336196488095	39.9908941845238	39.8945519583333	39.96956	40	39.9197806369048	39.8092136845238	39.8973151309524	39.5842741190476	39.8605642619048	39.7125106964286	39.8831274464286	39.9393580654762
601	hsa-miR-552-4380930	39.9435151666667	40	40	40	40	39.9336196488095	39.9908941845238	39.8945519583333	39.96956	40	39.9197806369048	39.8092136845238	39.8973151309524	39.5842741190476	39.8605642619048	39.7125106964286	39.8831274464286	39.9393580654762
602	hsa-miR-551a-4380929	39.9435151666667	40	40	40	40	39.9336196488095	39.9908941845238	39.8945519583333	39.96956	40	39.9197806369048	39.8092136845238	39.8973151309524	39.5842741190476	39.8605642619048	39.7125106964286	39.8831274464286	39.9393580654762
605	hsa-miR-543-4395487	27.4485993571429	28.5143767142857	27.6812878214286	27.9603159047619	28.0904083333333	29.01134375	26.7492421785714	28.9511900595238	26.8775685595238	29.6324688809524	29.5795973809524	30.3117780952381	39.8973151309524	31.1132001904762	30.5350753214286	30.3945057619048	29.2787824523810	27.4485993571429
607	hsa-miR-520c-3p-4395511	30.1258119642857	31.5732357857143	31.3885419166667	30.6876928928571	23.6129752261905	30.3945057619048	24.0135731190476	33.4882040238095	31.4525576547619	33.0618417261905	28.4028223214286	27.5082322023810	29.01134375	22.5409982976190	23.7133878095238	23.8272536785714	22.8550140238095	24.2198454285714
617	hsa-miR-378-4395354	24.5613972738095	24.1012475119048	24.2198454285714	24.3802949404762	25.8282983214286	21.0876185238095	23.8272536785714	24.4616370476190	23.6129752261905	23.5184575238095	24.6370166309524	25.1149458214286	24.5613972738095	28.3426438809524	28.7761000357143	26.4476668928571	26.8775685595238	27.6812878214286
618	hsa-miR-337-3p-4395268	29.9673389404762	30.16814825	28.2796982261905	29.1683920476190	28.4028223214286	31.0490891785714	28.4028223214286	29.6796527857143	27.5680199404762	30.4846911190476	29.7204459166667	29.5795973809524	30.749144	32.2122402380952	32.4601738571429	31.0490891785714	39.8831274464286	30.1258119642857
619	hsa-miR-30e-4395334	21.4415544166667	21.4415544166667	21.3294521785714	21.8476589404762	21.8476589404762	20.2392556190476	22.0813158214286	21.3294521785714	21.0876185238095	21.5921649642857	22.0813158214286	21.8476589404762	22.3161387142857	22.3161387142857	23.2548566428571	22.0813158214286	22.0813158214286	22.5409982976190
623	hsa-miR-188-5p-4395431	25.8976093095238	25.8976093095238	25.2593231190476	26.5004020714286	21.5921649642857	26.3779203928571	21.3294521785714	26.3108411190476	26.6974952261905	25.9688661785714	24.9775234761905	24.1012475119048	24.8954801666667	21.2016592142857	20.3950442023810	21.9594762261905	21.4415544166667	22.0813158214286
625	hsa-miR-935-4395289	39.9435151666667	40	40	40	40	39.9336196488095	39.9908941845238	39.8945519583333	39.96956	40	39.9197806369048	39.8092136845238	39.8973151309524	39.5842741190476	39.8605642619048	39.7125106964286	39.8831274464286	39.9393580654762
626	hsa-miR-934-4395288	39.9435151666667	35.1795033333333	34.6893433214286	35.9447183928571	40	31.6877617738095	39.9908941845238	39.8945519583333	33.4882040238095	33.2654495952381	39.9197806369048	39.8092136845238	39.8973151309524	39.5842741190476	39.8605642619048	39.7125106964286	39.8831274464286	35.2508673571429
628	hsa-miR-924-4395265	39.9435151666667	40	40	40	40	39.9336196488095	39.9908941845238	39.8945519583333	39.96956	40	39.9197806369048	39.8092136845238	39.8973151309524	39.5842741190476	39.8605642619048	39.7125106964286	39.8831274464286	39.9393580654762
631	hsa-miR-921-4395262	39.9435151666667	40	40	40	40	39.9336196488095	39.9908941845238	39.8945519583333	39.96956	40	39.9197806369048	39.8092136845238	39.8973151309524	39.5842741190476	39.8605642619048	39.7125106964286	39.8831274464286	39.9393580654762
632	hsa-miR-920-4395261	39.9435151666667	40	40	40	40	39.9336196488095	39.9908941845238	39.8945519583333	39.96956	40	39.9197806369048	39.8092136845238	39.8973151309524	39.5842741190476	39.8605642619048	39.7125106964286	39.8831274464286	39.9393580654762
633	hsa-miR-801-4395183	23.8272536785714	23.0888231785714	22.2099298095238	22.7408843095238	22.2099298095238	23.3488407738095	22.7408843095238	21.9594762261905	23.5184575238095	24.1012475119048	21.7186168571429	21.7186168571429	20.5246669880952	21.4415544166667	21.4415544166667	21.7186168571429	20.817564	21.0876185238095
638	hsa-miR-767-3p-4395184	39.9435151666667	40	40	40	40	39.9336196488095	39.9908941845238	39.8945519583333	39.96956	40	39.9197806369048	39.8092136845238	39.8973151309524	39.5842741190476	39.8605642619048	39.7125106964286	39.8831274464286	39.9393580654762
640	hsa-miR-7-4378130	27.6209991785714	29.01134375	29.6324688809524	28.4028223214286	27.4485993571429	27.6812878214286	28.5910401904762	29.01134375	30.4425158333333	26.7492421785714	26.5621361547619	28.5910401904762	26.7492421785714	27.3958218214286	27.75293	25.8976093095238	26.5004020714286	26.9416760833333
644	hsa-miR-658-4380923	39.9435151666667	40	40	40	40	39.9336196488095	39.9908941845238	39.8945519583333	39.96956	40	39.9197806369048	39.8092136845238	39.8973151309524	39.5842741190476	39.8605642619048	39.7125106964286	39.8831274464286	39.9393580654762
673	hsa-miR-648-4381004	33.9375204880952	29.9190029404762	28.4543339047619	35.3956792380952	30.9422276547619	39.9336196488095	29.8283197976190	39.8945519583333	33.7892199166667	35.0985712142857	29.3309437023810	28.3426438809524	29.7204459166667	32.0372316785714	31.0490891785714	27.3343925357143	29.5347639761905	28.2796982261905
674	hsa-miR-647-4381003	39.9435151666667	40	40	40	40	39.9336196488095	39.9908941845238	39.8945519583333	39.96956	40	39.9197806369048	39.8092136845238	39.8973151309524	39.5842741190476	39.8605642619048	39.7125106964286	39.8831274464286	39.9393580654762
675	hsa-miR-646-4381002	39.9435151666667	40	40	40	40	39.9336196488095	39.9908941845238	39.8945519583333	39.96956	40	39.9197806369048	39.8092136845238	39.8973151309524	39.5842741190476	39.8605642619048	39.7125106964286	39.8831274464286	39.9393580654762
676	hsa-miR-645-4381000	30.3556797023810	29.6324688809524	29.1211945714286	31.0490891785714	31.3885419166667	39.9336196488095	30.3117780952381	30.16814825	32.0372316785714	31.2869775833333	27.5680199404762	26.5621361547619	27.3958218214286	29.3824137261905	27.9603159047619	30.0238870952381	29.3824137261905	30.7956347142857
678	hsa-miR-641-4380988	35.3956792380952	35.3143809285714	37.1241328571429	40	34.8472236547619	39.9336196488095	39.9908941845238	39.8945519583333	39.96956	36.9460367976190	39.9197806369048	39.8092136845238	39.8973151309524	39.5842741190476	39.8605642619048	39.7125106964286	39.8831274464286	39.9393580654762
680	hsa-miR-639-4380987	30.16814825	30.5350753214286	29.2787824523810	33.2654495952381	23.9300200238095	29.219184	23.0115060714286	32.7863050119048	32.3555118690476	30.9907857976190	31.2150805238095	29.0571528690476	28.6522188809524	23.1679941190476	22.4103774047619	25.8282983214286	23.0888231785714	25.1149458214286
681	hsa-miR-637-4380985	39.9435151666667	40	40	40	40	39.9336196488095	39.9908941845238	39.8945519583333	39.96956	40	39.9197806369048	39.8092136845238	39.8973151309524	39.5842741190476	39.8605642619048	39.7125106964286	39.8831274464286	39.9393580654762
684	hsa-miR-633-4380979	39.9435151666667	40	40	40	40	39.9336196488095	39.9908941845238	39.8945519583333	39.96956	40	39.9197806369048	39.8092136845238	39.8973151309524	39.5842741190476	39.8605642619048	39.7125106964286	39.8831274464286	39.9393580654762
685	hsa-miR-631-4380971	39.9435151666667	40	40	40	40	39.9336196488095	39.9908941845238	39.8945519583333	39.96956	40	39.9197806369048	39.8092136845238	39.8973151309524	39.5842741190476	39.8605642619048	39.7125106964286	39.8831274464286	39.9393580654762
686	hsa-miR-628-3p-4395545	29.9190029404762	28.7209421071429	30.5843221190476	29.8684803452381	29.4842593571429	27.4485993571429	29.2787824523810	28.0904083333333	27.6812878214286	26.9986581428571	29.9190029404762	31.2869775833333	31.2150805238095	30.0238870952381	32.9826768095238	30.5843221190476	29.5795973809524	28.6522188809524
689	hsa-miR-622-4380961	39.9435151666667	36.8595258333333	35.7085514047619	32.7863050119048	31.2869775833333	30.8852456309524	36.0887366428571	39.8945519583333	39.96956	34.4806845595238	29.8684803452381	26.4476668928571	26.8104685	27.9603159047619	30.2656543095238	29.8283197976190	30.6876928928571	28.7761000357143
692	hsa-miR-613-4380989	39.9435151666667	40	40	40	40	39.9336196488095	39.9908941845238	39.8945519583333	39.96956	40	39.9197806369048	39.8092136845238	39.8973151309524	39.5842741190476	39.8605642619048	39.7125106964286	39.8831274464286	39.9393580654762
693	hsa-miR-609-4380978	39.9435151666667	40	40	40	40	39.9336196488095	39.9908941845238	39.8945519583333	39.96956	40	39.9197806369048	39.8092136845238	39.8973151309524	39.5842741190476	39.8605642619048	39.7125106964286	39.8831274464286	39.9393580654762
700	hsa-miR-599-4380962	39.9435151666667	40	40	40	40	39.9336196488095	39.9908941845238	39.8945519583333	39.96956	40	39.9197806369048	39.8092136845238	39.8973151309524	39.5842741190476	39.8605642619048	39.7125106964286	39.8831274464286	39.9393580654762
701	hsa-miR-596-4380959	39.9435151666667	40	40	40	40	39.9336196488095	39.9908941845238	39.8945519583333	39.96956	40	39.9197806369048	39.8092136845238	39.8973151309524	39.5842741190476	39.8605642619048	39.7125106964286	39.8831274464286	39.9393580654762
702	hsa-miR-591-4380955	30.6876928928571	32.3555118690476	29.5347639761905	28.7209421071429	34.9255030833333	32.1554298452381	31.6877617738095	30.6876928928571	31.3425048928571	28.8392894404762	29.7754857142857	30.6876928928571	29.9190029404762	39.5842741190476	39.8605642619048	39.7125106964286	39.8831274464286	39.9393580654762
703	hsa-miR-588-4380952	39.9435151666667	40	40	40	40	39.9336196488095	39.9908941845238	39.8945519583333	39.96956	40	39.9197806369048	39.8092136845238	39.8973151309524	39.5842741190476	39.8605642619048	39.7125106964286	39.8831274464286	39.9393580654762
707	hsa-miR-578-4381022	39.9435151666667	40	31.51588425	32.9826768095238	34.5966451666667	39.9336196488095	32.5162807380952	39.8945519583333	39.96956	37.7998693928571	39.9197806369048	29.5347639761905	29.6796527857143	30.4425158333333	31.9103905833333	31.6273771309524	32.6588836428571	34.2849197738095
712	hsa-miR-559-4380937	39.9435151666667	40	40	40	40	39.9336196488095	39.9908941845238	39.8945519583333	39.96956	40	39.9197806369048	39.8092136845238	39.8973151309524	39.5842741190476	39.8605642619048	39.7125106964286	39.8831274464286	39.9393580654762
715	hsa-miR-497-4373222	22.8550140238095	23.6129752261905	22.7408843095238	23.3488407738095	24.0135731190476	22.6473565357143	24.2198454285714	23.3488407738095	23.1679941190476	22.9323845833333	24.3802949404762	25.2593231190476	25.0380116071429	24.5613972738095	25.0380116071429	25.0380116071429	23.8272536785714	24.6370166309524
716	hsa-miR-432-4373280	26.8775685595238	26.4476668928571	26.5004020714286	25.7520983095238	29.1211945714286	26.6974952261905	28.0904083333333	26.2372953690476	25.6964485357143	28.5910401904762	26.8775685595238	26.2372953690476	26.2372953690476	29.7754857142857	33.3413448214286	30.6876928928571	30.3945057619048	29.7754857142857
717	hsa-miR-409-3p-4395443	23.4297681904762	23.4297681904762	23.0115060714286	23.8272536785714	23.8272536785714	22.4103774047619	22.4103774047619	24.2198454285714	22.8550140238095	24.0135731190476	23.9300200238095	23.7133878095238	24.1012475119048	24.3044662380952	24.5613972738095	24.2198454285714	23.3488407738095	23.8272536785714

## Sheet: signifikanta efter justering
570	hsa-miR-632-4380977	513	9.39101144816081e-07	0.000591633721234131	0.000589755518944499	0.000589755518944499	0.000197211240411377	x
28	hsa-miR-25-4373071	26	3.25635682623707e-06	0.00205150480052935	0.00203847937322441	0.00203847937322441	0.000410300960105871	x
389	hsa-miR-154*-4378065	348	2.73688043245926e-06	0.00172423467244933	0.00171602403115196	0.00171602403115196	0.000410300960105871	x
91	hsa-miR-143-4395360	86	5.28098110393786e-06	0.00332701809548085	0.00330061318996116	0.00330061318996116	0.000554503015913475	x
460	hsa-miR-145*-4395260	413	8.69430140711477e-06	0.0054774098864823	0.00542524407803961	0.00542524407803961	0.000782487126640329	x
715	hsa-miR-497-4373222	625	1.91677713368420e-05	0.0120756959422105	0.0119415215428526	0.0119415215428526	0.00150946199277631	x
267	hsa-miR-518b-4373246	246	2.67372127903141e-05	0.0168444440578979	0.0166305463555753	0.0166305463555753	0.00187160489532198	x
60	hsa-miR-106b-4373155	55	3.49001579473405e-05	0.0219870995068245	0.0216729980852985	0.0216729980852985	0.00210184295192288	x
633	hsa-miR-801-4395183	567	3.66988451923042e-05	0.0231202724711516	0.0227532840192286	0.0227532840192286	0.00210184295192288	x
133	hsa-miR-204-4373094	125	6.0685408551625e-05	0.0382318073875238	0.0375642678934559	0.0375642678934559	0.00318598394896031	x
689	hsa-miR-622-4380961	599	8.27170120196081e-05	0.0521117175723531	0.0511191134281178	0.0511191134281178	0.00400859365941178	x
455	hsa-miR-101*-4395254	408	0.000100011672949230	0.0630073539580147	0.0617072022096747	0.0617072022096747	0.00450052528271533	x
97	hsa-miR-148a-4373130	91	0.000165452265128339	0.104234927030853	0.101753143053928	0.101753143053928	0.00626194778790649	x
336	hsa-miR-671-3p-4395433	306	0.000151803974365897	0.0956365038505148	0.0935112482093922	0.0935112482093922	0.00626194778790649	x
511	hsa-miR-181c*-4395444	460	0.000168973194276842	0.106453112394410	0.103749541285981	0.103749541285981	0.00626194778790649	x
27	hsa-miR-24-4373072	25	0.00021824098392106	0.137491819870268	0.133345241175768	0.133345241175768	0.00687459099351338	x
182	hsa-miR-362-5p-4378092	171	0.00021668516603788	0.136511654603864	0.132611321615183	0.132611321615183	0.00687459099351338	x
551	hsa-miR-944-4395300	496	0.00020122005781561	0.126768636423834	0.123347895440969	0.123347895440969	0.00687459099351338	x
521	hsa-miR-125b-1*-4395489	468	0.000238747026228523	0.150410626523970	0.145635685999399	0.145635685999399	0.0071624107868557	x
98	hsa-miR-148b-4373129	92	0.000264227767582528	0.166463493576993	0.160914710457760	0.160914710457760	0.00756652243531785	x
42	hsa-miR-31-4395390	38	0.000328234354569033	0.206787643378491	0.199566487577972	0.199566487577972	0.00899076710341265	x
525	hsa-miR-526b*-4395494	472	0.000367423287161279	0.231476670911606	0.223025935306896	0.223025935306896	0.00964486128798357	x
96	hsa-miR-147b-4395373	90	0.000403241559321126	0.254042182372310	0.244364384948602	0.244364384948602	0.0101616872948924	x
22	hsa-miR-20b-4373263	20	0.000529410680725144	0.333528728856840	0.318175819115811	0.318175819115811	0.0111176242952280	x
76	hsa-miR-133a-4395357	71	0.000522583840770338	0.329227819685313	0.314595472143744	0.314595472143744	0.0111176242952280	x
245	hsa-miR-501-5p-4373226	231	0.000500876515290021	0.315552204632713	0.302028538719882	0.302028538719882	0.0111176242952280	x
256	hsa-miR-512-3p-4381034	239	0.000494763964608502	0.311701297703356	0.298837434623535	0.298837434623535	0.0111176242952280	x
458	hsa-miR-143*-4395257	411	0.000490070081323494	0.308744151233802	0.296492399200714	0.296492399200714	0.0111176242952280	x
19	hsa-miR-19a-4373099	17	0.000918527325904688	0.578672215319953	0.548360813565099	0.548360813565099	0.0128570960555050	x
21	hsa-miR-20a-4373286	19	0.000665432005759279	0.419222163628346	0.399259203455567	0.399259203455567	0.0128570960555050	x
24	hsa-miR-22-4373079	22	0.00144867478684835	0.912665115714463	0.85471812424053	0.85471812424053	0.0128570960555050	x
46	hsa-miR-34c-5p-4373036	42	0.00126410300680373	0.796384894286347	0.749613083034609	0.749613083034609	0.0128570960555050	x
50	hsa-miR-96-4373372	46	0.00139679081803391	0.879978215361365	0.826006153705067	0.825503373458042	0.0128570960555050	x
130	hsa-miR-200c-4395411	122	0.00154691343539002	0.97455546429571	0.90958510000933	0.90958510000933	0.0128570960555050	x
134	hsa-miR-205-4373093	126	0.00176640458443600	1	1	0.99911120400336	0.0128570960555050	x
183	hsa-miR-363-4378090	172	0.000965603576423326	0.608330253146695	0.575499731548302	0.575499731548302	0.0128570960555050	x
224	hsa-miR-483-5p-4395449	211	0.00190162080846201	1	1	0.99911120400336	0.0128570960555050	x
327	hsa-miR-636-4395199	297	0.00198060201547066	1	1	0.99911120400336	0.0128570960555050	x
340	hsa-miR-744-4395435	309	0.000796255968399628	0.501641260091766	0.476957325071377	0.476957325071377	0.0128570960555050	x
387	hsa-miR-34b*-4373037	346	0.00212244125360717	1	1	0.99911120400336	0.0128570960555050	x
392	hsa-miR-302c*-4373277	351	0.00210813367756254	1	1	0.99911120400336	0.0128570960555050	x
393	hsa-miR-373*-4373279	352	0.00210813367756254	1	1	0.99911120400336	0.0128570960555050	x
403	hsa-miR-517*-4378078	360	0.00210813367756254	1	1	0.99911120400336	0.0128570960555050	x
404	hsa-miR-518c*-4378082	361	0.00210813367756254	1	1	0.99911120400336	0.0128570960555050	x
405	hsa-miR-519e*-4378084	362	0.00210813367756254	1	1	0.99911120400336	0.0128570960555050	x
424	hsa-miR-185*-4395215	379	0.00210813367756254	1	1	0.99911120400336	0.0128570960555050	x
429	hsa-miR-32*-4395222	384	0.00210813367756254	1	1	0.99911120400336	0.0128570960555050	x
433	hsa-miR-302b*-4395230	388	0.00210813367756254	1	1	0.99911120400336	0.0128570960555050	x
434	hsa-miR-302d*-4395231	389	0.00210813367756254	1	1	0.99911120400336	0.0128570960555050	x
435	hsa-miR-367*-4395232	390	0.00210813367756254	1	1	0.99911120400336	0.0128570960555050	x
440	hsa-miR-30b*-4395240	395	0.00210813367756254	1	1	0.99911120400336	0.0128570960555050	x
452	hsa-miR-96*-4395251	405	0.00210813367756254	1	1	0.99911120400336	0.0128570960555050	x
465	hsa-miR-146a*-4395274	418	0.00210813367756254	1	1	0.99911120400336	0.0128570960555050	x
466	hsa-miR-149*-4395275	419	0.00210813367756254	1	1	0.99911120400336	0.0128570960555050	x
471	hsa-miR-105*-4395279	422	0.00210813367756254	1	1	0.99911120400336	0.0128570960555050	x
479	hsa-miR-124*-4395308	430	0.00210813367756254	1	1	0.99911120400336	0.0128570960555050	x
481	hsa-miR-888*-4395324	432	0.00210813367756254	1	1	0.99911120400336	0.0128570960555050	x
487	hsa-miR-183*-4395381	438	0.00125790624180488	0.792480932337072	0.747196307632097	0.747196307632097	0.0128570960555050	x
504	hsa-miR-431*-4395423	453	0.00210813367756254	1	1	0.99911120400336	0.0128570960555050	x
510	hsa-miR-452*-4395441	459	0.00210813367756254	1	1	0.99911120400336	0.0128570960555050	x
512	hsa-miR-708*-4395453	461	0.00210813367756254	1	1	0.99911120400336	0.0128570960555050	x
513	hsa-miR-92b*-4395454	462	0.00210813367756254	1	1	0.99911120400336	0.0128570960555050	x
522	hsa-miR-194*-4395490	469	0.00210813367756254	1	1	0.99911120400336	0.0128570960555050	x
526	hsa-miR-518f*-4395498	473	0.00210813367756254	1	1	0.99911120400336	0.0128570960555050	x
538	hsa-miR-19b-2*-4395537	485	0.00210813367756254	1	1	0.99911120400336	0.0128570960555050	x
545	hsa-miR-24-1*-4395551	490	0.00085220767128679	0.536890832910678	0.5096201874295	0.5096201874295	0.0128570960555050	x
546	hsa-miR-25*-4395553	491	0.00210813367756254	1	1	0.99911120400336	0.0128570960555050	x
558	hsa-miR-936-4395290	503	0.00210813367756254	1	1	0.99911120400336	0.0128570960555050	x
572	hsa-miR-619-4380998	515	0.00210813367756254	1	1	0.99911120400336	0.0128570960555050	x
573	hsa-miR-617-4380994	516	0.00210813367756254	1	1	0.99911120400336	0.0128570960555050	x
574	hsa-miR-612-4380983	517	0.00210813367756254	1	1	0.99911120400336	0.0128570960555050	x
576	hsa-miR-603-4380972	519	0.00210813367756254	1	1	0.99911120400336	0.0128570960555050	x
578	hsa-miR-595-4395178	521	0.00210813367756254	1	1	0.99911120400336	0.0128570960555050	x
579	hsa-miR-593-4395522	522	0.00210813367756254	1	1	0.99911120400336	0.0128570960555050	x
580	hsa-miR-592-4380956	523	0.00148361364877167	0.934676598726152	0.873848439126514	0.873848439126514	0.0128570960555050	x
581	hsa-miR-587-4380950	524	0.00210813367756254	1	1	0.99911120400336	0.0128570960555050	x
584	hsa-miR-583-4381025	527	0.00210813367756254	1	1	0.99911120400336	0.0128570960555050	x
591	hsa-miR-569-4380946	530	0.00210813367756254	1	1	0.99911120400336	0.0128570960555050	x
595	hsa-miR-563-4380940	534	0.00210813367756254	1	1	0.99911120400336	0.0128570960555050	x
597	hsa-miR-557-4380935	536	0.00210813367756254	1	1	0.99911120400336	0.0128570960555050	x
600	hsa-miR-553-4380931	539	0.00210813367756254	1	1	0.99911120400336	0.0128570960555050	x
601	hsa-miR-552-4380930	540	0.00210813367756254	1	1	0.99911120400336	0.0128570960555050	x
602	hsa-miR-551a-4380929	541	0.00210813367756254	1	1	0.99911120400336	0.0128570960555050	x
617	hsa-miR-378-4395354	551	0.00139528066504234	0.879026818976676	0.826006153705067	0.825503373458042	0.0128570960555050	x
619	hsa-miR-30e-4395334	553	0.00121539683547970	0.765700006352209	0.723161117110419	0.723161117110419	0.0128570960555050	x
625	hsa-miR-935-4395289	559	0.00210813367756254	1	1	0.99911120400336	0.0128570960555050	x
628	hsa-miR-924-4395265	562	0.00210813367756254	1	1	0.99911120400336	0.0128570960555050	x
631	hsa-miR-921-4395262	565	0.00210813367756254	1	1	0.99911120400336	0.0128570960555050	x
632	hsa-miR-920-4395261	566	0.00210813367756254	1	1	0.99911120400336	0.0128570960555050	x
638	hsa-miR-767-3p-4395184	572	0.00210813367756254	1	1	0.99911120400336	0.0128570960555050	x
644	hsa-miR-658-4380923	578	0.00210813367756254	1	1	0.99911120400336	0.0128570960555050	x
674	hsa-miR-647-4381003	584	0.00210813367756254	1	1	0.99911120400336	0.0128570960555050	x
675	hsa-miR-646-4381002	585	0.00210813367756254	1	1	0.99911120400336	0.0128570960555050	x
681	hsa-miR-637-4380985	591	0.00210813367756254	1	1	0.99911120400336	0.0128570960555050	x
684	hsa-miR-633-4380979	594	0.00210813367756254	1	1	0.99911120400336	0.0128570960555050	x
685	hsa-miR-631-4380971	595	0.00210813367756254	1	1	0.99911120400336	0.0128570960555050	x
692	hsa-miR-613-4380989	602	0.00210813367756254	1	1	0.99911120400336	0.0128570960555050	x
693	hsa-miR-609-4380978	603	0.00210813367756254	1	1	0.99911120400336	0.0128570960555050	x
700	hsa-miR-599-4380962	610	0.00210813367756254	1	1	0.99911120400336	0.0128570960555050	x
701	hsa-miR-596-4380959	611	0.00210813367756254	1	1	0.99911120400336	0.0128570960555050	x
703	hsa-miR-588-4380952	613	0.00210813367756254	1	1	0.99911120400336	0.0128570960555050	x
712	hsa-miR-559-4380937	622	0.00210813367756254	1	1	0.99911120400336	0.0128570960555050	x
43	hsa-miR-32-4395220	39	0.00235291458356841	1	1	0.99911120400336	0.0139843036570575	x
47	hsa-miR-92a-4395169	43	0.00233235567653494	1	1	0.99911120400336	0.0139843036570575	x
58	hsa-miR-106a-4395280	54	0.00249230227721954	1	1	0.99911120400336	0.0146743031275543	x
194	hsa-miR-375-4373027	182	0.00252127641775163	1	1	0.99911120400336	0.0147074457702178	x
108	hsa-miR-183-4395380	101	0.00289112361002641	1	1	0.99911120400336	0.0167101639845563	x
10	hsa-miR-10b-4395329	10	0.00299268504401344	1	1	0.99911120400336	0.0171399234338952	x
312	hsa-miR-582-3p-4395510	282	0.00306020395403303	1	1	0.99911120400336	0.0173687251445118	x
464	hsa-miR-138-1*-4395273	417	0.00309491842803272	1	1	0.99911120400336	0.0174089161576840	x
427	hsa-miR-30c-1*-4395219	382	0.00313074253247576	1	1	0.99911120400336	0.0174545822607056	x
238	hsa-miR-494-4395476	224	0.00335684568022432	1	1	0.99911120400336	0.0185509892854502	x
132	hsa-miR-203-4373095	124	0.00346293757074408	1	1	0.99911120400336	0.0189708753875545	x
287	hsa-miR-532-3p-4395466	263	0.00353543820172977	1	1	0.99911120400336	0.0192010867852565	x
54	hsa-miR-100-4373160	50	0.00367370609292941	1	1	0.99911120400336	0.019781494346543	x
226	hsa-miR-485-3p-4378095	213	0.00385743247717742	1	1	0.99911120400336	0.0205947666154387	x
149	hsa-miR-296-5p-4373066	141	0.00427906497230652	1	1	0.99911120400336	0.0226538733827992	x
355	hsa-miR-889-4395313	321	0.00442078591217145	1	1	0.99911120400336	0.0232091260389001	x
529	hsa-let-7e*-4395518	476	0.00445828878010973	1	1	0.99911120400336	0.0232125779460259	x
495	hsa-miR-214*-4395404	444	0.00481250019865537	1	1	0.99911120400336	0.0248514354520728	x
88	hsa-miR-141-4373137	83	0.00494911703931215	1	1	0.99911120400336	0.0251764882563391	x
569	hsa-miR-638-4380986	512	0.00495537229172389	1	1	0.99911120400336	0.0251764882563391	x
483	hsa-miR-135a*-4395343	434	0.00502857282080561	1	1	0.99911120400336	0.0253440070168603	x
16	hsa-miR-17-4395419	14	0.0051353154245674	1	1	0.99911120400336	0.025676577122837	x
137	hsa-miR-214-4395417	129	0.00527691453458762	1	1	0.99911120400336	0.0261768201322063	x
607	hsa-miR-520c-3p-4395511	546	0.0053763159326546	1	1	0.99911120400336	0.0264615549810343	x
269	hsa-miR-518d-3p-4373248	247	0.00549949704695404	1	1	0.99911120400336	0.0268580088339616	x
397	hsa-miR-380*-4373021	354	0.00595673148335858	1	1	0.99911120400336	0.0288672371885839	x
64	hsa-miR-125a-3p-4395310	59	0.00617520577482652	1	1	0.99911120400336	0.0296975544896237	x
37	hsa-miR-29a-4395223	33	0.00631101034142317	1	1	0.99911120400336	0.0301207311749742	x
438	hsa-miR-376a*-4395238	393	0.00660368695922288	1	1	0.99911120400336	0.0312806224384242	x
593	hsa-miR-565-4380942	532	0.0067248150782501	1	1	0.99911120400336	0.0316166679052057	x
74	hsa-miR-130b-4373144	69	0.00757742990262403	1	1	0.99911120400336	0.0353613395455788	x
158	hsa-miR-320-4395388	147	0.00765588181636919	1	1	0.99911120400336	0.0354647466493573	x
145	hsa-miR-222-4395387	137	0.00845404250585075	1	1	0.99911120400336	0.0388762538590217	x
103	hsa-miR-154-4373270	97	0.00892720401539284	1	1	0.99911120400336	0.0402416459131943	x
112	hsa-miR-187-4373307	105	0.0088560365883256	1	1	0.99911120400336	0.0402416459131943	x
702	hsa-miR-591-4380955	612	0.00894258798070984	1	1	0.99911120400336	0.0402416459131943	x
640	hsa-miR-7-4378130	574	0.0092328650146036	1	1	0.99911120400336	0.0412532266609948	x
81	hsa-miR-136-4373173	76	0.00960810734766286	1	1	0.99911120400336	0.0426275185142789	x
121	hsa-miR-195-4373105	113	0.00972232348737981	1	1	0.99911120400336	0.0428326139653796	x
360	hsa-miR-147-4373131	325	0.00999606734825366	1	1	0.99911120400336	0.0437327946486097	x
320	hsa-miR-616-4395525	290	0.0103086584098101	1	1	0.99911120400336	0.0447893434357265	x
497	hsa-miR-22*-4395412	446	0.0105397869663059	1	1	0.99911120400336	0.0454175665954511	x
686	hsa-miR-628-3p-4395545	596	0.0105974322056053	1	1	0.99911120400336	0.0454175665954511	x
263	hsa-miR-517a-4395513	244	0.0106814819961809	1	1	0.99911120400336	0.0454684706594188	x
388	hsa-miR-126*-4373269	347	0.0110751541098289	1	1	0.99911120400336	0.0468278328133706	x
623	hsa-miR-188-5p-4395431	557	0.0122660900837669	1	1	0.99911120400336	0.0515175783518209
673	hsa-miR-648-4381004	583	0.0123747768525027	1	1	0.99911120400336	0.0516298636892496
577	hsa-miR-601-4380965	520	0.0130270693355737	1	1	0.99911120400336	0.053993774219812
550	hsa-miR-29a*-4395558	495	0.0133681566180592	1	1	0.99911120400336	0.0550453507802439
79	hsa-miR-135a-4373140	74	0.0135066319312196	1	1	0.99911120400336	0.0552544033549892
63	hsa-miR-124-4373295	58	0.0136425378862148	1	1	0.99911120400336	0.0554503152794538
180	hsa-miR-361-5p-4373035	169	0.0155220102122563	1	1	0.99911120400336	0.0626850412418043
413	hsa-miR-629*-4380969	370	0.0157722030292241	1	1	0.99911120400336	0.0632897319007081
198	hsa-miR-379-4373349	186	0.0163280780696802	1	1	0.99911120400336	0.0651056277461933
209	hsa-miR-425-4380926	197	0.016832528906628	1	1	0.99911120400336	0.0664300745089655
354	hsa-miR-888-4395323	320	0.016871130034023	1	1	0.99911120400336	0.0664300745089655
127	hsa-miR-199b-5p-4373100	119	0.0172952144984543	1	1	0.99911120400336	0.0671266755971
201	hsa-miR-382-4373019	189	0.0174408307203988	1	1	0.99911120400336	0.0671266755971
508	hsa-miR-181a-2*-4395428	457	0.0174742457109911	1	1	0.99911120400336	0.0671266755971
707	hsa-miR-578-4381022	617	0.0174040746520803	1	1	0.99911120400336	0.0671266755971
143	hsa-miR-219-5p-4373080	135	0.0187166721464588	1	1	0.99911120400336	0.071463657286479
488	hsa-miR-192*-4395383	439	0.0189352015205135	1	1	0.99911120400336	0.0718625117947198
372	hsa-miR-376c-4395233	336	0.0197534139455746	1	1	0.99911120400336	0.074442988289734
560	hsa-miR-877-4395402	505	0.0198514635439291	1	1	0.99911120400336	0.074442988289734
451	hsa-miR-93*-4395250	404	0.0202782106380600	1	1	0.99911120400336	0.075593329597502
100	hsa-miR-150-4373127	94	0.0219410939331613	1	1	0.99911120400336	0.0813111128111273
717	hsa-miR-409-3p-4395443	627	0.0222525759955870	1	1	0.99911120400336	0.0819831747205838
83	hsa-miR-138-4395395	78	0.0233022286738985	1	1	0.99911120400336	0.0853511864218374
379	hsa-miR-511-4373236	340	0.0237721913901412	1	1	0.99911120400336	0.0865692518831733
18	hsa-miR-18b-4395328	16	0.0243869490213993	1	1	0.99911120400336	0.0868077457118183
84	hsa-miR-139-3p-4395424	79	0.0248022130605195	1	1	0.99911120400336	0.0868077457118183
186	hsa-miR-369-3p-4373032	175	0.0245476576876229	1	1	0.99911120400336	0.0868077457118183
195	hsa-miR-376a-4373026	183	0.0245189225574789	1	1	0.99911120400336	0.0868077457118183
249	hsa-miR-504-4395195	235	0.0243352910523875	1	1	0.99911120400336	0.0868077457118183
288	hsa-miR-532-5p-4380928	264	0.0247501462352584	1	1	0.99911120400336	0.0868077457118183
436	hsa-miR-374a*-4395236	391	0.0244738638127917	1	1	0.99911120400336	0.0868077457118183
207	hsa-miR-423-5p-4395451	195	0.0249562332451446	1	1	0.99911120400336	0.0868642372621057
462	hsa-miR-135b*-4395270	415	0.0260777443188778	1	1	0.99911120400336	0.0902691149499616
484	hsa-miR-411*-4395349	435	0.0267162646687706	1	1	0.99911120400336	0.0912565309193338
571	hsa-miR-630-4380970	514	0.0268803051911351	1	1	0.99911120400336	0.0912565309193338
605	hsa-miR-543-4395487	544	0.0266142914487102	1	1	0.99911120400336	0.0912565309193338
676	hsa-miR-645-4381000	586	0.0269424043666605	1	1	0.99911120400336	0.0912565309193338
716	hsa-miR-432-4373280	626	0.0280431074901285	1	1	0.99911120400336	0.0944767792448179
357	hsa-miR-891a-4395302	323	0.0288456007599313	1	1	0.99911120400336	0.096663449355089
55	hsa-miR-101-4395364	51	0.0290519003490732	1	1	0.99911120400336	0.0968396678302441
15	hsa-miR-16-4373121	13	0.0295013387822783	1	1	0.99911120400336	0.097308080800185
531	hsa-let-7f-2*-4395529	478	0.0293836683917978	1	1	0.99911120400336	0.097308080800185
344	hsa-miR-873-4395467	311	0.0299718150054290	1	1	0.99911120400336	0.0983450179865638
77	hsa-miR-133b-4395358	72	0.030990824557912	1	1	0.99911120400336	0.100640306554044
678	hsa-miR-641-4380988	588	0.0308692086401187	1	1	0.99911120400336	0.100640306554044
167	hsa-miR-331-3p-4373046	156	0.0314106683069837	1	1	0.99911120400336	0.101480620684101
618	hsa-miR-337-3p-4395268	552	0.0320237537841773	1	1	0.99911120400336	0.102933494306284
124	hsa-miR-198-4395384	116	0.0324961923068938	1	1	0.99911120400336	0.103921833265701
168	hsa-miR-331-5p-4395344	157	0.0331377857857078	1	1	0.99911120400336	0.105438409318161
67	hsa-miR-126-4395339	62	0.0339332896436874	1	1	0.99911120400336	0.107426997364438
7	hsa-miR-1-4395333	7	0.0346481136904108	1	1	0.99911120400336	0.108598565298302
85	hsa-miR-139-5p-4395400	80	0.0346476481383991	1	1	0.99911120400336	0.108598565298302
461	hsa-miR-125b-2*-4395269	414	0.0350342179369837	1	1	0.99911120400336	0.109265135149999
30	hsa-miR-26b-4395167	28	0.0361617537420914	1	1	0.99911120400336	0.112226132303042
478	hsa-miR-99b*-4395307	429	0.0363806980111272	1	1	0.99911120400336	0.112352155622599
6	hsa-let-7g-4395393	6	0.0366785029979739	1	1	0.99911120400336	0.112719301896213
106	hsa-miR-182-4395445	100	0.0378252550779751	1	1	0.99911120400336	0.115020500335926
385	hsa-miR-30a*-4373062	344	0.037975022333131	1	1	0.99911120400336	0.115020500335926
437	hsa-miR-23b*-4395237	392	0.0379640347931682	1	1	0.99911120400336	0.115020500335926
174	hsa-miR-340-4395369	163	0.0385570417066231	1	1	0.99911120400336	0.116224575479295
20	hsa-miR-19b-4373098	18	0.0397577764748621	1	1	0.99911120400336	0.118305893457001
188	hsa-miR-370-4395386	177	0.0399986592164146	1	1	0.99911120400336	0.118305893457001
316	hsa-miR-597-4380960	286	0.0395357902466525	1	1	0.99911120400336	0.118305893457001
626	hsa-miR-934-4395288	560	0.0399572562961377	1	1	0.99911120400336	0.118305893457001
335	hsa-miR-660-4380925	305	0.0411008075062864	1	1	0.99911120400336	0.120997704340937
38	hsa-miR-29b-4373288	34	0.0428069422987215	1	1	0.99911120400336	0.125434296038114
477	hsa-miR-335*-4395296	428	0.0431919908222621	1	1	0.99911120400336	0.125976639898265
78	hsa-miR-134-4373299	73	0.0435058498177314	1	1	0.99911120400336	0.126040949077028
431	hsa-miR-26a-2*-4395226	386	0.0436141696806225	1	1	0.99911120400336	0.126040949077028
160	hsa-miR-324-3p-4395272	149	0.0441441057777913	1	1	0.99911120400336	0.126989893333372
418	hsa-miR-221*-4395207	375	0.0450424877410194	1	1	0.99911120400336	0.128830333007464
476	hsa-miR-27b*-4395285	427	0.04519286284865	1	1	0.99911120400336	0.128830333007464
680	hsa-miR-639-4380987	590	0.0455046653581187	1	1	0.99911120400336	0.129134861151418
171	hsa-miR-338-3p-4395363	160	0.0465179267817834	1	1	0.99911120400336	0.130831669073766
505	hsa-miR-7-2*-4395425	454	0.0464777025872926	1	1	0.99911120400336	0.130831669073766
48	hsa-miR-93-4373302	44	0.048362580976916	1	1	0.99911120400336	0.132471417458509
225	hsa-miR-484-4381032	212	0.0475939086808878	1	1	0.99911120400336	0.132471417458509
290	hsa-miR-541-4395312	266	0.0480485778244044	1	1	0.99911120400336	0.132471417458509
317	hsa-miR-598-4395179	287	0.0483500145956489	1	1	0.99911120400336	0.132471417458509
469	hsa-miR-29b-1*-4395276	420	0.0475993819104344	1	1	0.99911120400336	0.132471417458509
575	hsa-miR-610-4380980	518	0.0479707112402824	1	1	0.99911120400336	0.132471417458509
204	hsa-miR-410-4378093	192	0.0493734648232779	1	1	0.99911120400336	0.134654904063485
161	hsa-miR-324-5p-4373052	150	0.0516456265768311	1	1	0.99911120400336	0.140244589411222
212	hsa-miR-433-4373205	200	0.0560792720966507	1	1	0.99911120400336	0.151630649875064
423	hsa-miR-136*-4395211	378	0.0565131228526827	1	1	0.99911120400336	0.152150715372607
73	hsa-miR-130a-4373145	68	0.0576017519408324	1	1	0.99911120400336	0.15442171796904
181	hsa-miR-362-3p-4395228	170	0.0586257431472469	1	1	0.99911120400336	0.156500924503244
151	hsa-miR-299-5p-4373188	142	0.058982238092554	1	1	0.99911120400336	0.156788227840966
586	hsa-miR-573-4381018	529	0.0609897018263609	1	1	0.99911120400336	0.161443328363896
500	hsa-let-7a*-4395418	449	0.0613867197396512	1	1	0.99911120400336	0.161814365840921
101	hsa-miR-152-4395170	95	0.061873624618029	1	1	0.99911120400336	0.162418264622326
426	hsa-miR-195*-4395218	381	0.063862852690932	1	1	0.99911120400336	0.166944386702436
547	hsa-miR-26a-1*-4395554	492	0.0655803583600518	1	1	0.99911120400336	0.170725726309226
348	hsa-miR-876-5p-4395316	314	0.068013765076685	1	1	0.99911120400336	0.176331983532146
141	hsa-miR-217-4395448	133	0.0685426972974549	1	1	0.99911120400336	0.176974997120478
454	hsa-miR-100*-4395253	407	0.0689822985104842	1	1	0.99911120400336	0.177383053312674
219	hsa-miR-452-4395440	207	0.0698778299497363	1	1	0.99911120400336	0.178955418163959
457	hsa-miR-141*-4395256	410	0.0706686556597824	1	1	0.99911120400336	0.180247988120093
482	hsa-miR-9*-4395342	433	0.0716674522882147	1	1	0.99911120400336	0.182058447345062
646	hsa-miR-656-4380920	580	0.0730929924494731	1	1	0.99911120400336	0.184934077281799
33	hsa-miR-28-3p-4395557	31	0.07354337311704	1	1	0.99911120400336	0.185329300254941
93	hsa-miR-146a-4373132	87	0.0764455385881757	1	1	0.99911120400336	0.191875256217333
14	hsa-miR-15b-4373122	12	0.0772154412824367	1	1	0.99911120400336	0.193038603206092
131	hsa-miR-202-4395474	123	0.0796316995570872	1	1	0.99911120400336	0.198292374391166
559	hsa-miR-892b-4395325	504	0.0815293176429505	1	1	0.99911120400336	0.202218386279759
223	hsa-miR-455-5p-4378098	210	0.082675175565947	1	1	0.99911120400336	0.204256316104104
233	hsa-miR-489-4395469	219	0.0835154421874732	1	1	0.99911120400336	0.205526283508235
147	hsa-miR-224-4395210	139	0.084753865735362	1	1	0.99911120400336	0.207762394604195
530	hsa-let-7f-1*-4395528	477	0.0851824934966083	1	1	0.99911120400336	0.208003763189392
125	hsa-miR-199a-5p-4373272	117	0.085952646697872	1	1	0.99911120400336	0.208319242851965
548	hsa-miR-26b*-4395555	493	0.0859730208595412	1	1	0.99911120400336	0.208319242851965
697	hsa-miR-605-4386742	607	0.0866101771665975	1	1	0.99911120400336	0.209059048333166
51	hsa-miR-98-4373009	47	0.0874637298395531	1	1	0.99911120400336	0.209513877562428
447	hsa-miR-148a*-4395245	400	0.0872843575782404	1	1	0.99911120400336	0.209513877562428
200	hsa-miR-381-4373020	188	0.0905046401211304	1	1	0.99911120400336	0.215161974627593
624	hsa-miR-151-3p-4395365	558	0.0902578708389204	1	1	0.99911120400336	0.215161974627593
221	hsa-miR-454-4395434	208	0.0960517143706499	1	1	0.99911120400336	0.227490902456802
208	hsa-miR-424-4373201	196	0.096531839355179	1	1	0.99911120400336	0.227771755781883
486	hsa-miR-545*-4395377	437	0.0970340203443375	1	1	0.99911120400336	0.228102361257211
191	hsa-miR-373-4378073	179	0.099398461022861	1	1	0.99911120400336	0.232791934737556
240	hsa-miR-496-4386771	226	0.100523148252991	1	1	0.99911120400336	0.234554012590312
25	hsa-miR-23a-4373074	23	0.103584144076535	1	1	0.99911120400336	0.240804467779399
485	hsa-miR-340*-4395370	436	0.105856605983965	1	1	0.99911120400336	0.24518258003639
144	hsa-miR-221-4373077	136	0.108600283316242	1	1	0.99911120400336	0.250451001912062
333	hsa-miR-654-5p-4381014	303	0.108926308768103	1	1	0.99911120400336	0.250451001912062
414	hsa-miR-616*-4380992	371	0.111067674463077	1	1	0.99911120400336	0.254445945133596
264	hsa-miR-517c-4373264	245	0.114649969168737	1	1	0.99911120400336	0.261701016580813
410	hsa-miR-550*-4380954	367	0.115555408722754	1	1	0.99911120400336	0.262815550524676
274	hsa-miR-519d-4395514	252	0.117119784079995	1	1	0.99911120400336	0.265415338023011
65	hsa-miR-125a-5p-4395309	60	0.118471782332277	1	1	0.99911120400336	0.266060258741491
152	hsa-miR-301a-4373064	143	0.118496815001452	1	1	0.99911120400336	0.266060258741491
421	hsa-miR-222*-4395208	376	0.118671321756125	1	1	0.99911120400336	0.266060258741491
541	hsa-miR-625*-4395543	486	0.121901124721794	1	1	0.99911120400336	0.272332299910390
205	hsa-miR-411-4381013	193	0.125290568808044	1	1	0.99911120400336	0.278016732356231
289	hsa-miR-539-4378103	265	0.125328177760587	1	1	0.99911120400336	0.278016732356231
463	hsa-miR-148b*-4395271	416	0.126689259725946	1	1	0.99911120400336	0.279070746948762
498	hsa-miR-425*-4395413	447	0.126609513335256	1	1	0.99911120400336	0.279070746948762
166	hsa-miR-330-5p-4395341	155	0.127736812510281	1	1	0.99911120400336	0.280397881120130
142	hsa-miR-218-4373081	134	0.129222097137397	1	1	0.99911120400336	0.282673337488056
474	hsa-let-7i*-4395283	425	0.131392734302159	1	1	0.99911120400336	0.283573090311095
535	hsa-miR-18a*-4395534	482	0.131081264541001	1	1	0.99911120400336	0.283573090311095
647	hsa-miR-650-4381006	581	0.131165508420924	1	1	0.99911120400336	0.283573090311095
698	hsa-miR-604-4380973	608	0.131433876779111	1	1	0.99911120400336	0.283573090311095
41	hsa-miR-30c-4373060	37	0.132020311215636	1	1	0.99911120400336	0.283866198176964
176	hsa-let-7b-4395446	165	0.132826626320046	1	1	0.99911120400336	0.284628484971527
237	hsa-miR-493-4395475	223	0.139274196534027	1	1	0.99911120400336	0.295430113860058
524	hsa-miR-302a*-4395492	471	0.139229167714026	1	1	0.99911120400336	0.295430113860058
710	hsa-miR-566-4380943	620	0.139103096457846	1	1	0.99911120400336	0.295430113860058
565	hsa-miR-760-4395439	508	0.140813354976842	1	1	0.99911120400336	0.297692663206075
532	hsa-miR-15a*-4395530	479	0.142766418007678	1	1	0.99911120400336	0.300812185099790
345	hsa-miR-874-4395379	312	0.145198071833366	1	1	0.99911120400336	0.304915950850069
175	has-miR-155-4395459	164	0.14841510868375	1	1	0.99911120400336	0.310636273989244
126	hsa-miR-199a-3p-4395415	118	0.153216534382541	1	1	0.99911120400336	0.31962389622848
415	hsa-miR-29c*-4381131	372	0.153750158064604	1	1	0.99911120400336	0.31967854647096
622	hsa-miR-190b-4395374	556	0.154632106347697	1	1	0.99911120400336	0.32045469407582
114	hsa-miR-190-4373110	106	0.156198340470070	1	1	0.99911120400336	0.322639195069326
377	hsa-miR-506-4373231	339	0.157430743950009	1	1	0.99911120400336	0.323066347519562
439	hsa-miR-377*-4395239	394	0.157343203389445	1	1	0.99911120400336	0.323066347519562
104	hsa-miR-181a-4373117	98	0.160323074422384	1	1	0.99911120400336	0.327933561318512
594	hsa-miR-564-4380941	533	0.161642758853622	1	1	0.99911120400336	0.329562906400588
102	hsa-miR-153-4373305	96	0.164774877771440	1	1	0.99911120400336	0.332146119962969
428	hsa-miR-30c-2*-4395221	383	0.165545843918051	1	1	0.99911120400336	0.332146119962969
599	hsa-miR-554-4380932	538	0.165303739656567	1	1	0.99911120400336	0.332146119962969
621	hsa-miR-206-4373092	555	0.164774853425508	1	1	0.99911120400336	0.332146119962969
718	hsa-miR-361-3p-4395227	628	0.164315298118956	1	1	0.99911120400336	0.332146119962969
111	hsa-miR-186-4395396	104	0.167915690254583	1	1	0.99911120400336	0.334399535519911
206	hsa-miR-422a-4395408	194	0.167601245769128	1	1	0.99911120400336	0.334399535519911
417	hsa-miR-505*-4395198	374	0.168261353587003	1	1	0.99911120400336	0.334399535519911
153	hsa-miR-301b-4395503	144	0.170053846623574	1	1	0.99911120400336	0.335727601019358
554	hsa-miR-941-4395294	499	0.170528305279674	1	1	0.99911120400336	0.335727601019358
620	hsa-miR-30a-4373061	554	0.170500659872462	1	1	0.99911120400336	0.335727601019358
234	hsa-miR-490-3p-4373215	220	0.171153609881900	1	1	0.99911120400336	0.335908953973822
90	hsa-miR-142-5p-4395359	85	0.171835666652360	1	1	0.99911120400336	0.336200217363313
629	hsa-miR-923-4395264	563	0.173638860224597	1	1	0.99911120400336	0.338676414679554
184	hsa-miR-365-4373194	173	0.174492456966499	1	1	0.99911120400336	0.33929088854597
148	hsa-miR-296-3p-4395212	140	0.176258777398384	1	1	0.99911120400336	0.341670860803022
352	hsa-miR-886-5p-4395304	318	0.177948173064275	1	1	0.99911120400336	0.343887573713169
374	hsa-miR-412-4373199	337	0.179183085478006	1	1	0.99911120400336	0.345215118810838
494	hsa-miR-10a*-4395399	443	0.179951700484305	1	1	0.99911120400336	0.345638936905829
109	hsa-miR-184-4373113	102	0.181643361495301	1	1	0.99911120400336	0.347827713501640
57	hsa-miR-105-4395278	53	0.182924001309259	1	1	0.99911120400336	0.34921854795404
140	hsa-miR-216b-4395437	132	0.187571078100326	1	1	0.99911120400336	0.357008396384307
34	hsa-miR-28-5p-4373067	32	0.188753270744882	1	1	0.99911120400336	0.357441102846664
185	hsa-miR-367-4373034	174	0.188933154361808	1	1	0.99911120400336	0.357441102846664
507	hsa-miR-34a*-4395427	456	0.197030819655789	1	1	0.99911120400336	0.370535571292976
706	hsa-miR-580-4381024	616	0.196776588506510	1	1	0.99911120400336	0.370535571292976
52	hsa-miR-99a-4373008	48	0.201095116460714	1	1	0.99911120400336	0.375934490712907
445	hsa-miR-132*-4395243	398	0.20096051056049	1	1	0.99911120400336	0.375934490712907
69	hsa-miR-127-5p-4395340	64	0.203657536527096	1	1	0.99911120400336	0.377204240928252
243	hsa-miR-500-4395539	229	0.204169279613546	1	1	0.99911120400336	0.377204240928252
691	hsa-miR-614-4380990	601	0.203344101626869	1	1	0.99911120400336	0.377204240928252
713	hsa-miR-524-3p-4378087	623	0.203585669050273	1	1	0.99911120400336	0.377204240928252
136	hsa-miR-210-4373089	128	0.205965767664054	1	1	0.99911120400336	0.37941062464431
411	hsa-miR-593*-4380957	368	0.207438386458288	1	1	0.99911120400336	0.381009281249916
117	hsa-miR-193a-3p-4395361	109	0.208963014992157	1	1	0.99911120400336	0.381584636072635
356	hsa-miR-890-4395320	322	0.208793720226956	1	1	0.99911120400336	0.381584636072635
5	hsa-let-7f-4373164	5	0.214920622195961	1	1	0.99911120400336	0.387583359144895
40	hsa-miR-30b-4373290	36	0.213206621751202	1	1	0.99911120400336	0.387583359144895
448	hsa-miR-33a*-4395247	401	0.213910846092409	1	1	0.99911120400336	0.387583359144895
456	hsa-miR-138-2*-4395255	409	0.215077367135679	1	1	0.99911120400336	0.387583359144895
627	hsa-miR-933-4395287	561	0.215324088413830	1	1	0.99911120400336	0.387583359144895
196	hsa-miR-376b-4373196	184	0.216584870046083	1	1	0.99911120400336	0.388742074441688
409	hsa-miR-589*-4380953	366	0.221401564911496	1	1	0.99911120400336	0.396258482654098
324	hsa-miR-627-4380967	294	0.223244059950999	1	1	0.99911120400336	0.398424242972039
68	hsa-miR-127-3p-4373147	63	0.225802316674291	1	1	0.99911120400336	0.400985638445841
170	hsa-miR-337-5p-4395267	159	0.225952224838529	1	1	0.99911120400336	0.400985638445841
308	hsa-miR-574-3p-4395460	278	0.228926745937145	1	1	0.99911120400336	0.403988375183196
519	hsa-miR-497*-4395479	466	0.228406911587275	1	1	0.99911120400336	0.403988375183196
3	hsa-let-7d-4395394	3	0.232108139945883	1	1	0.99911120400336	0.408458458563983
472	hsa-miR-106a*-4395281	423	0.233314611763115	1	1	0.99911120400336	0.409437898080117
1	hsa-let-7a-4373169	1	0.234433904422485	1	1	0.99911120400336	0.409835772535926
146	hsa-miR-223-4395406	138	0.234842402992809	1	1	0.99911120400336	0.409835772535926
369	hsa-miR-298-4395301	333	0.236860704651453	1	1	0.99911120400336	0.412216143454186
129	hsa-miR-200b-4395362	121	0.242775167324441	1	1	0.99911120400336	0.421345331720104
87	hsa-miR-140-5p-4373374	82	0.246275447078082	1	1	0.99911120400336	0.423523392869914
211	hsa-miR-431-4395173	199	0.246719182830569	1	1	0.99911120400336	0.423523392869914
250	hsa-miR-505-4395200	236	0.246608772575925	1	1	0.99911120400336	0.423523392869914
630	hsa-miR-922-4395263	564	0.245400517005009	1	1	0.99911120400336	0.423523392869914
561	hsa-miR-875-5p-4395314	506	0.248817432620989	1	1	0.99911120400336	0.425964626497889
446	hsa-miR-379*-4395244	399	0.249886672615422	1	1	0.99911120400336	0.426635782514135
291	hsa-miR-542-3p-4378101	267	0.251844970686698	1	1	0.99911120400336	0.428817112250323
582	hsa-miR-586-4380949	525	0.253553635858298	1	1	0.99911120400336	0.430562777872582
45	hsa-miR-34a-4395168	41	0.256582153958709	1	1	0.99911120400336	0.433626793184571
62	hsa-miR-122-4395356	57	0.256734593425151	1	1	0.99911120400336	0.433626793184571
71	hsa-miR-129-3p-4373297	66	0.259300480072775	1	1	0.99911120400336	0.435877591198533
246	hsa-miR-502-3p-4395194	232	0.26010349296155	1	1	0.99911120400336	0.435877591198533
284	hsa-miR-525-3p-4395496	260	0.260142816334363	1	1	0.99911120400336	0.435877591198533
390	hsa-miR-182*-4378066	349	0.261969742502546	1	1	0.99911120400336	0.437774370760223
555	hsa-miR-939-4395293	500	0.266069771210649	1	1	0.99911120400336	0.443449618684416
128	hsa-miR-200a-4378069	120	0.270720586563552	1	1	0.99911120400336	0.447648214002724
318	hsa-miR-615-3p-4386777	288	0.269323205736630	1	1	0.99911120400336	0.447648214002724
709	hsa-miR-571-4381016	619	0.270287073102608	1	1	0.99911120400336	0.447648214002724
549	hsa-miR-27a*-4395556	494	0.271822678144534	1	1	0.99911120400336	0.448293945631038
72	hsa-miR-129-5p-4373171	67	0.276978362010436	1	1	0.99911120400336	0.448642765606772
216	hsa-miR-450b-3p-4395319	204	0.276413775417719	1	1	0.99911120400336	0.448642765606772
275	hsa-miR-519e-4395481	253	0.27641377541773	1	1	0.99911120400336	0.448642765606772
331	hsa-miR-653-4395403	301	0.276413775417723	1	1	0.99911120400336	0.448642765606772
367	hsa-miR-220b-4395317	332	0.276413775417719	1	1	0.99911120400336	0.448642765606772
493	hsa-miR-155*-4395398	442	0.274660259308179	1	1	0.99911120400336	0.448642765606772
496	hsa-miR-218-2*-4395405	445	0.277019104477832	1	1	0.99911120400336	0.448642765606772
75	hsa-miR-132-4373143	70	0.282562963330984	1	1	0.99911120400336	0.456447863842359
61	hsa-miR-107-4373154	56	0.285921201446539	1	1	0.99911120400336	0.460691449901074
29	hsa-miR-26a-4395166	27	0.28673673074486	1	1	0.99911120400336	0.460826888697097
534	hsa-miR-17*-4395532	481	0.289730245019095	1	1	0.99911120400336	0.463274249649823
556	hsa-miR-938-4395292	501	0.289400422141119	1	1	0.99911120400336	0.463274249649823
690	hsa-miR-621-4381001	600	0.291678562268446	1	1	0.99911120400336	0.465208846149673
537	hsa-miR-19b-1*-4395536	484	0.292770756582629	1	1	0.99911120400336	0.465771658199637
241	hsa-miR-499-3p-4395538	227	0.294584962503861	1	1	0.99911120400336	0.467477396416707
242	hsa-miR-499-5p-4381047	228	0.295692219297600	1	1	0.99911120400336	0.468055523008765
56	hsa-miR-103-4373158	52	0.296572497787656	1	1	0.99911120400336	0.468272364927878
391	hsa-miR-181a*-4373086	350	0.297976625766832	1	1	0.99911120400336	0.469313185582761
711	hsa-miR-562-4380939	621	0.29924401788335	1	1	0.99911120400336	0.470133993183318
353	hsa-miR-887-4395485	319	0.300836942267507	1	1	0.99911120400336	0.471460879672959
8	hsa-miR-9-4373285	8	0.306981796795223	1	1	0.99911120400336	0.479897101689803
609	hsa-miR-513-3p-4395202	548	0.309271269910270	1	1	0.99911120400336	0.482279455553143
608	hsa-miR-516a-3p-4373183	547	0.31050397589741	1	1	0.99911120400336	0.483006184729304
503	hsa-miR-20b*-4395422	452	0.316149565842807	1	1	0.99911120400336	0.489811542461963
604	hsa-miR-549-4380921	543	0.316433806003205	1	1	0.99911120400336	0.489811542461963
319	hsa-miR-615-5p-4395464	289	0.31808565883708	1	1	0.99911120400336	0.489960794785722
341	hsa-miR-758-4395180	310	0.317326811731806	1	1	0.99911120400336	0.489960794785722
298	hsa-miR-548b-5p-4395519	271	0.320682462799973	1	1	0.99911120400336	0.492755979424348
687	hsa-miR-626-4380966	597	0.32194738732447	1	1	0.99911120400336	0.493495995168896
300	hsa-miR-548c-5p-4395540	273	0.326216528615999	1	1	0.99911120400336	0.498826245213785
339	hsa-miR-708-4395452	308	0.327128665455992	1	1	0.99911120400336	0.499009828661682
49	hsa-miR-95-4373011	45	0.329389967921857	1	1	0.99911120400336	0.500569404091543
105	hsa-miR-181c-4373115	99	0.331864418255797	1	1	0.99911120400336	0.500569404091543
279	hsa-miR-520g-4373257	255	0.332123826841691	1	1	0.99911120400336	0.500569404091543
553	hsa-miR-942-4395298	498	0.331614313101968	1	1	0.99911120400336	0.500569404091543
705	hsa-miR-581-4386744	615	0.330893730411345	1	1	0.99911120400336	0.500569404091543
244	hsa-miR-501-3p-4395546	230	0.335724794434844	1	1	0.99911120400336	0.504789070391293
596	hsa-miR-558-4380936	535	0.337305441853417	1	1	0.99911120400336	0.505958162780125
313	hsa-miR-582-5p-4395175	283	0.338973455407834	1	1	0.99911120400336	0.507252439208873
173	hsa-miR-339-5p-4395368	162	0.341999469548059	1	1	0.99911120400336	0.509182602198423
178	hsa-miR-342-5p-4395258	167	0.343496199895762	1	1	0.99911120400336	0.509182602198423
248	hsa-miR-503-4373228	234	0.341581194477489	1	1	0.99911120400336	0.509182602198423
543	hsa-miR-21*-4395549	488	0.342875540680293	1	1	0.99911120400336	0.509182602198423
31	hsa-miR-27a-4373287	29	0.348792675642839	1	1	0.99911120400336	0.515820154119691
382	hsa-miR-520b-4373252	343	0.351902178093925	1	1	0.99911120400336	0.517986850932647
643	hsa-miR-662-4381010	577	0.351226676492988	1	1	0.99911120400336	0.517986850932647
562	hsa-miR-770-5p-4395189	507	0.353785889217263	1	1	0.99911120400336	0.519545711437939
688	hsa-miR-623-4386740	598	0.357718639122432	1	1	0.99911120400336	0.524099401504959
123	hsa-miR-197-4373102	115	0.362236614060520	1	1	0.99911120400336	0.529174132671727
610	hsa-miR-509-3p-4395347	549	0.36286226240347	1	1	0.99911120400336	0.529174132671727
719	hsa-miR-30d-4373059	629	0.364653675222174	1	1	0.99911120400336	0.530558465103856
179	hsa-miR-345-4395297	168	0.366569814840706	1	1	0.99911120400336	0.532117473155863
412	hsa-miR-624*-4380964	369	0.368000057086755	1	1	0.99911120400336	0.532965599918748
527	hsa-miR-374b*-4395502	474	0.370817119499525	1	1	0.99911120400336	0.535813727717204
154	hsa-miR-302a-4378070	145	0.387231747010183	1	1	0.99911120400336	0.5409223960454
164	hsa-miR-329-4373191	153	0.384430436754730	1	1	0.99911120400336	0.5409223960454
257	hsa-miR-512-5p-4373238	240	0.387231747010278	1	1	0.99911120400336	0.5409223960454
258	hsa-miR-513-5p-4395201	241	0.387231747010197	1	1	0.99911120400336	0.5409223960454
280	hsa-miR-521-4373259	256	0.387231747010143	1	1	0.99911120400336	0.5409223960454
283	hsa-miR-524-5p-4395174	259	0.387231747010192	1	1	0.99911120400336	0.5409223960454
285	hsa-miR-525-5p-4378088	261	0.387231747010168	1	1	0.99911120400336	0.5409223960454
286	hsa-miR-526b-4395493	262	0.387231747010184	1	1	0.99911120400336	0.5409223960454
314	hsa-miR-589-4395520	284	0.382173315386021	1	1	0.99911120400336	0.5409223960454
322	hsa-miR-624-4395541	292	0.387231747010183	1	1	0.99911120400336	0.5409223960454
359	hsa-miR-892a-4395306	324	0.387231747010196	1	1	0.99911120400336	0.5409223960454
366	hsa-miR-220-4373078	331	0.387231747010192	1	1	0.99911120400336	0.5409223960454
370	hsa-miR-325-4373051	334	0.387231747010174	1	1	0.99911120400336	0.5409223960454
381	hsa-miR-519c-3p-4373251	342	0.387231747010203	1	1	0.99911120400336	0.5409223960454
470	hsa-miR-29b-2*-4395277	421	0.385587961921714	1	1	0.99911120400336	0.5409223960454
169	hsa-miR-335-4373045	158	0.393431419567491	1	1	0.99911120400336	0.548366801609556
187	hsa-miR-369-5p-4373195	176	0.396529334863339	1	1	0.99911120400336	0.551464637889412
120	hsa-miR-194-4373106	112	0.399684362508732	1	1	0.99911120400336	0.553409117319782
416	hsa-miR-454*-4395185	373	0.399203539728556	1	1	0.99911120400336	0.553409117319782
636	hsa-miR-768-3p-4395188	570	0.405312986557243	1	1	0.99911120400336	0.559971889322507
229	hsa-miR-486-5p-4378096	215	0.408822972460512	1	1	0.99911120400336	0.563585279321932
44	hsa-miR-33b-4395196	40	0.415274879547616	1	1	0.99911120400336	0.568746030684779
292	hsa-miR-542-5p-4395351	268	0.414464349265299	1	1	0.99911120400336	0.568746030684779
489	hsa-miR-200b*-4395385	440	0.41523971181341	1	1	0.99911120400336	0.568746030684779
350	hsa-miR-885-5p-4395407	316	0.423765213965934	1	1	0.99911120400336	0.579115151406808
509	hsa-miR-744*-4395436	458	0.426820165568531	1	1	0.99911120400336	0.582027498502542
326	hsa-miR-629-4395547	296	0.427906492567041	1	1	0.99911120400336	0.582248575199214
528	hsa-let-7b*-4395515	475	0.437463889400194	1	1	0.99911120400336	0.59397036707354
13	hsa-miR-15a-4373123	11	0.445494163256649	1	1	0.99911120400336	0.602941865784376
408	hsa-miR-7-1*-4381118	365	0.445985570564317	1	1	0.99911120400336	0.602941865784376
4	hsa-let-7e-4395517	4	0.45146012532475	1	1	0.99911120400336	0.60773478409101
276	hsa-miR-520a-3p-4373268	254	0.451368032963094	1	1	0.99911120400336	0.60773478409101
695	hsa-miR-607-4380975	605	0.453085254969009	1	1	0.99911120400336	0.608621984286728
94	hsa-miR-146b-3p-4395472	88	0.454566316188265	1	1	0.99911120400336	0.609312296167249
592	hsa-miR-567-4380944	531	0.456985800030514	1	1	0.99911120400336	0.611254891760561
401	hsa-miR-500*-4373225	358	0.457997756141258	1	1	0.99911120400336	0.611310564341086
17	hsa-miR-18a-4395533	15	0.463453267585662	1	1	0.99911120400336	0.617284479025301
616	hsa-miR-498-4373223	550	0.464689899736545	1	1	0.99911120400336	0.617625816105534
9	hsa-miR-10a-4373153	9	0.470194640072459	1	1	0.99911120400336	0.621472362107242
202	hsa-miR-383-4373018	190	0.468917348280825	1	1	0.99911120400336	0.621472362107242
337	hsa-miR-672-4395438	307	0.470634228630938	1	1	0.99911120400336	0.621472362107242
677	hsa-miR-644-4380999	587	0.471529823948034	1	1	0.99911120400336	0.621472362107242
453	hsa-miR-99a*-4395252	406	0.477167937967374	1	1	0.99911120400336	0.627590398579218
197	hsa-miR-377-4373025	185	0.47850191058115	1	1	0.99911120400336	0.62803375763776
402	hsa-miR-488*-4373213	359	0.483057360912514	1	1	0.99911120400336	0.632694672297056
583	hsa-miR-585-4381027	526	0.484364975691599	1	1	0.99911120400336	0.633091150800222
523	hsa-miR-106b*-4395491	470	0.488836161087721	1	1	0.99911120400336	0.637612384027462
199	hsa-miR-380-4373022	187	0.49565369695359	1	1	0.99911120400336	0.644478271213426
254	hsa-miR-509-5p-4395346	238	0.496145970696050	1	1	0.99911120400336	0.644478271213426
299	hsa-miR-548c-3p-4380993	272	0.49880157131426	1	1	0.99911120400336	0.646594629481448
679	hsa-miR-640-4386743	589	0.503442098016476	1	1	0.99911120400336	0.651270065195853
567	hsa-miR-659-4380924	510	0.506724999761109	1	1	0.99911120400336	0.654173667724382
768	hsa-miR-302d-4373063	630	0.509411497770412	1	1	0.99911120400336	0.656297021667401
273	hsa-miR-519a-4395526	251	0.512752203185998	1	1	0.99911120400336	0.659252832667712
425	hsa-miR-186*-4395216	380	0.51488408928231	1	1	0.99911120400336	0.660645572806222
26	hsa-miR-23b-4373073	24	0.523116665524051	1	1	0.99911120400336	0.665675485806302
89	hsa-miR-142-3p-4373136	84	0.52050399246141	1	1	0.99911120400336	0.665675485806302
138	hsa-miR-215-4373084	130	0.526200622113553	1	1	0.99911120400336	0.665675485806302
490	hsa-miR-200c*-4395397	441	0.524586400794256	1	1	0.99911120400336	0.665675485806302
598	hsa-miR-555-4380933	537	0.52173323511344	1	1	0.99911120400336	0.665675485806302
683	hsa-miR-634-4380981	593	0.523668502260441	1	1	0.99911120400336	0.665675485806302
699	hsa-miR-600-4380963	609	0.525806094736351	1	1	0.99911120400336	0.665675485806302
386	hsa-miR-30e*-4373057	345	0.528709751582791	1	1	0.99911120400336	0.667509305605527
323	hsa-miR-625-4395542	293	0.530288203788898	1	1	0.99911120400336	0.668163136774011
332	hsa-miR-654-3p-4395350	302	0.534875208338519	1	1	0.99911120400336	0.671257731580213
641	hsa-miR-675-4395192	575	0.534871437899449	1	1	0.99911120400336	0.671257731580213
642	hsa-miR-668-4395181	576	0.546808375977717	1	1	0.99911120400336	0.684869337705689
430	hsa-miR-130b*-4395225	385	0.550093265109343	1	1	0.99911120400336	0.687616581386678
215	hsa-miR-450a-4395414	203	0.551543223524536	1	1	0.99911120400336	0.688063823406847
637	hsa-miR-767-5p-4395182	571	0.553064676627947	1	1	0.99911120400336	0.688598312797641
407	hsa-miR-363*-4380917	364	0.558145299046147	1	1	0.99911120400336	0.693553330175686
177	hsa-miR-342-3p-4395371	166	0.559576455372731	1	1	0.99911120400336	0.693736148444165
347	hsa-miR-876-3p-4395336	313	0.560494761203302	1	1	0.99911120400336	0.693736148444165
585	hsa-miR-575-4381020	528	0.563684997658057	1	1	0.99911120400336	0.696316761812894
544	hsa-miR-23a*-4395550	489	0.565738527847797	1	1	0.99911120400336	0.697485856250709
400	hsa-miR-493*-4373218	357	0.572008134417705	1	1	0.99911120400336	0.702466129986655
606	hsa-miR-520h-4373258	545	0.571834783170713	1	1	0.99911120400336	0.702466129986655
441	hsa-miR-122*-4395241	396	0.575001173717923	1	1	0.99911120400336	0.704767975568661
542	hsa-miR-20a*-4395548	487	0.577506325259488	1	1	0.99911120400336	0.706464048375684
301	hsa-miR-548d-3p-4381008	274	0.579999744753995	1	1	0.99911120400336	0.706769514883979
450	hsa-miR-92a-2*-4395249	403	0.579576348026626	1	1	0.99911120400336	0.706769514883979
270	hsa-miR-518d-5p-4395500	248	0.581571967657008	1	1	0.99911120400336	0.707317257961226
459	hsa-miR-144*-4395259	412	0.58716375578523	1	1	0.99911120400336	0.71274213129999
32	hsa-miR-27b-4373068	30	0.592275131037473	1	1	0.99911120400336	0.717564101064631
99	hsa-miR-149-4395366	93	0.595582451127126	1	1	0.99911120400336	0.720061064886532
422	hsa-miR-223*-4395209	377	0.596622025191698	1	1	0.99911120400336	0.720061064886532
260	hsa-miR-515-5p-4373242	243	0.597952556410922	1	1	0.99911120400336	0.720287018238778
294	hsa-miR-545-4395378	269	0.604279758485263	1	1	0.99911120400336	0.726519556957472
307	hsa-miR-570-4395458	277	0.617644651318482	1	1	0.99911120400336	0.739764506332022
696	hsa-miR-606-4380974	606	0.617528694259562	1	1	0.99911120400336	0.739764506332022
557	hsa-miR-937-4395291	502	0.620306124482123	1	1	0.99911120400336	0.741542425851494
520	hsa-miR-518e*-4395482	467	0.627874574974948	1	1	0.99911120400336	0.749168526958745
116	hsa-miR-192-4373108	108	0.636721268527687	1	1	0.99911120400336	0.752597371805708
231	hsa-miR-487b-4378102	217	0.636435349314382	1	1	0.99911120400336	0.752597371805708
349	hsa-miR-885-3p-4395483	315	0.634582486127216	1	1	0.99911120400336	0.752597371805708
517	hsa-miR-202*-4395473	464	0.635697272464619	1	1	0.99911120400336	0.752597371805708
694	hsa-miR-608-4380976	604	0.635629151706758	1	1	0.99911120400336	0.752597371805708
501	hsa-miR-424*-4395420	450	0.647020066766069	1	1	0.99911120400336	0.763338281016149
163	hsa-miR-328-4373049	152	0.65997505536009	1	1	0.99911120400336	0.776756913091778
252	hsa-miR-508-3p-4373233	237	0.662092797349658	1	1	0.99911120400336	0.776756913091778
449	hsa-miR-92a-1*-4395248	402	0.661473568601023	1	1	0.99911120400336	0.776756913091778
193	hsa-miR-374b-4381045	181	0.665883871339877	1	1	0.99911120400336	0.779752488743722
311	hsa-miR-579-4395509	281	0.673589684457683	1	1	0.99911120400336	0.787312618197292
365	hsa-miR-219-2-3p-4395501	330	0.676545700227662	1	1	0.99911120400336	0.789303316932272
708	hsa-miR-572-4381017	618	0.680153123814885	1	1	0.99911120400336	0.79204522736299
704	hsa-miR-584-4381026	614	0.682195264409681	1	1	0.99911120400336	0.792957595162545
82	hsa-miR-137-4373301	77	0.689706016514697	1	1	0.99911120400336	0.797194502136437
222	hsa-miR-455-3p-4395355	209	0.689039240375706	1	1	0.99911120400336	0.797194502136437
432	hsa-let-7g*-4395229	387	0.690328016806304	1	1	0.99911120400336	0.797194502136437
475	hsa-miR-15b*-4395284	426	0.691567150478997	1	1	0.99911120400336	0.797194502136437
645	hsa-miR-657-4380922	579	0.692167289950208	1	1	0.99911120400336	0.797194502136437
499	hsa-miR-30d*-4395416	448	0.694665343322738	1	1	0.99911120400336	0.798611617323585
351	hsa-miR-886-3p-4395305	317	0.707070290665234	1	1	0.99911120400336	0.811392136828957
162	hsa-miR-326-4373050	151	0.710494754201784	1	1	0.99911120400336	0.812362423134526
506	hsa-miR-10b*-4395426	455	0.710026956295664	1	1	0.99911120400336	0.812362423134526
648	hsa-miR-649-4381005	582	0.714441470602911	1	1	0.99911120400336	0.815395156666366
70	hsa-miR-128-4395327	65	0.72287960228965	1	1	0.99911120400336	0.82353372412745
398	hsa-miR-200a*-4373273	355	0.724489335156026	1	1	0.99911120400336	0.82387776380559
380	hsa-miR-517b-4373244	341	0.731085755311853	1	1	0.99911120400336	0.829881127651293
2	hsa-let-7c-4373167	2	0.734002228948021	1	1	0.99911120400336	0.831452312754828
330	hsa-miR-652-4395463	300	0.735109425721332	1	1	0.99911120400336	0.831452312754828
119	hsa-miR-193b-4395478	111	0.739291560291583	1	1	0.99911120400336	0.834684019684045
210	hsa-miR-429-4373203	198	0.751159923762342	1	1	0.99911120400336	0.846566640376164
118	hsa-miR-193a-5p-4395392	110	0.753249023932729	1	1	0.99911120400336	0.84722411014019
232	hsa-miR-488-4395468	218	0.754432898077217	1	1	0.99911120400336	0.84722411014019
310	hsa-miR-576-5p-4395461	280	0.758176741598565	1	1	0.99911120400336	0.848403813866955
376	hsa-miR-492-4373217	338	0.758153091094625	1	1	0.99911120400336	0.848403813866955
203	hsa-miR-409-5p-4395442	191	0.761649265180652	1	1	0.99911120400336	0.850778434510302
39	hsa-miR-29c-4395171	35	0.768239512082903	1	1	0.99911120400336	0.854496604726338
303	hsa-miR-551b-4380945	276	0.76895308995609	1	1	0.99911120400336	0.854496604726338
363	hsa-miR-212-4373087	328	0.769046944253704	1	1	0.99911120400336	0.854496604726338
334	hsa-miR-655-4381015	304	0.772511145784268	1	1	0.99911120400336	0.856834545500156
394	hsa-miR-378*-4373024	353	0.779201518609365	1	1	0.99911120400336	0.862736303556942
371	hsa-miR-346-4373038	335	0.784208306512308	1	1	0.99911120400336	0.866756549303078
399	hsa-miR-432*-4378076	356	0.792734315033722	1	1	0.99911120400336	0.874645566499553
271	hsa-miR-518e-4395506	249	0.794451439051665	1	1	0.99911120400336	0.87500770385061
217	hsa-miR-450b-5p-4395318	205	0.79957413299802	1	1	0.99911120400336	0.878250831182033
639	hsa-miR-766-4395177	573	0.800184090632519	1	1	0.99911120400336	0.878250831182033
95	hsa-miR-146b-5p-4373178	89	0.80458223080054	1	1	0.99911120400336	0.880716939197858
165	hsa-miR-330-3p-4373047	154	0.805343432616635	1	1	0.99911120400336	0.880716939197858
213	hsa-miR-449a-4373207	201	0.806624879233594	1	1	0.99911120400336	0.880716939197858
714	hsa-miR-519b-3p-4395495	624	0.81134132202378	1	1	0.99911120400336	0.884333966911733
329	hsa-miR-651-4381007	299	0.815982422763642	1	1	0.99911120400336	0.887856522178056
247	hsa-miR-502-5p-4373227	233	0.8176675383883	1	1	0.99911120400336	0.888156119283843
442	hsa-miR-130a*-4395242	397	0.822448272715331	1	1	0.99911120400336	0.891811380052768
53	hsa-miR-99b-4373007	49	0.82650288118971	1	1	0.99911120400336	0.892164875344732
115	hsa-miR-191-4395410	107	0.826415813818169	1	1	0.99911120400336	0.892164875344732
159	hsa-miR-323-3p-4395338	148	0.827022678097339	1	1	0.99911120400336	0.892164875344732
295	hsa-miR-548a-3p-4380948	270	0.829860102284207	1	1	0.99911120400336	0.892170417131485
568	hsa-miR-643-4380997	511	0.829131564843384	1	1	0.99911120400336	0.892170417131485
122	hsa-miR-196b-4395326	114	0.832747073511382	1	1	0.99911120400336	0.892229007333623
321	hsa-miR-618-4380996	291	0.832265230125419	1	1	0.99911120400336	0.892229007333623
228	hsa-miR-486-3p-4395204	214	0.835965333887784	1	1	0.99911120400336	0.894156469183877
473	hsa-miR-16-2*-4395282	424	0.837622645777585	1	1	0.99911120400336	0.894410621762506
325	hsa-miR-628-5p-4395544	295	0.84147988996268	1	1	0.99911120400336	0.897009019757171
80	hsa-miR-135b-4395372	75	0.844767906908695	1	1	0.99911120400336	0.898992873906213
272	hsa-miR-518f-4395499	250	0.846225688470446	1	1	0.99911120400336	0.899025604951738
156	hsa-miR-302b-4378071	146	0.857750495189315	1	1	0.99911120400336	0.908893947324979
315	hsa-miR-590-5p-4395176	285	0.858399839140258	1	1	0.99911120400336	0.908893947324979
172	hsa-miR-339-3p-4395295	161	0.87046123041359	1	1	0.99911120400336	0.92011841469893
302	hsa-miR-548d-5p-4395348	275	0.874962049222445	1	1	0.99911120400336	0.923326785611625
239	hsa-miR-495-4381078	225	0.880446877699783	1	1	0.99911120400336	0.927561091891075
514	hsa-miR-551b*-4395457	463	0.886280365749691	1	1	0.99911120400336	0.932147963977138
190	hsa-miR-372-4373029	178	0.906848415228213	1	1	0.99911120400336	0.951662443460463
328	hsa-miR-642-4380995	298	0.90785575955514	1	1	0.99911120400336	0.951662443460463
110	hsa-miR-185-4395382	103	0.91093848051722	1	1	0.99911120400336	0.951726770689632
502	hsa-miR-18b*-4395421	451	0.909725112724717	1	1	0.99911120400336	0.951726770689632
192	hsa-miR-374a-4373028	180	0.916457916876906	1	1	0.99911120400336	0.955491091157848
218	hsa-miR-451-4373360	206	0.91798887660922	1	1	0.99911120400336	0.955491091157848
230	hsa-miR-487a-4378097	216	0.919472200019995	1	1	0.99911120400336	0.955491091157848
566	hsa-miR-661-4381009	509	0.920608083067958	1	1	0.99911120400336	0.955491091157848
86	hsa-miR-140-3p-4395345	81	0.929535086673133	1	1	0.99911120400336	0.960011646891924
235	hsa-miR-491-3p-4395471	221	0.927699841470823	1	1	0.99911120400336	0.960011646891924
282	hsa-miR-523-4395497	258	0.929274067389602	1	1	0.99911120400336	0.960011646891924
480	hsa-miR-541*-4395311	431	0.940167796615266	1	1	0.99911120400336	0.969403783744055
259	hsa-miR-515-3p-4395480	242	0.945837235181146	1	1	0.99911120400336	0.973655977392356
361	hsa-miR-208-4373091	326	0.954213930082904	1	1	0.99911120400336	0.980676632874763
364	hsa-miR-219-1-3p-4395206	329	0.956476838100073	1	1	0.99911120400336	0.981401315965873
135	hsa-miR-208b-4395401	127	0.960076895664034	1	1	0.99911120400336	0.981896825110943
603	hsa-miR-550-4395521	542	0.959091035260693	1	1	0.99911120400336	0.981896825110943
682	hsa-miR-635-4380982	592	0.961993610730285	1	1	0.99911120400336	0.982262519870469
362	hsa-miR-211-4373088	327	0.967967241719982	1	1	0.99911120400336	0.985168598196427
634	hsa-miR-769-5p-4395186	568	0.967090468970201	1	1	0.99911120400336	0.985168598196427
214	hsa-miR-449b-4381011	202	0.970486992158064	1	1	0.99911120400336	0.985547462488946
552	hsa-miR-943-4395299	497	0.971468213024818	1	1	0.99911120400336	0.985547462488946
66	hsa-miR-125b-4373148	61	0.980777226484812	1	1	0.99911120400336	0.9870441736189
281	hsa-miR-522-4395524	257	0.977747657366633	1	1	0.99911120400336	0.9870441736189
518	hsa-miR-193b*-4395477	465	0.980623047723387	1	1	0.99911120400336	0.9870441736189
533	hsa-miR-16-1*-4395531	480	0.977650026341195	1	1	0.99911120400336	0.9870441736189
635	hsa-miR-769-3p-4395190	569	0.977969756997131	1	1	0.99911120400336	0.9870441736189
23	hsa-miR-21-4373090	21	0.984027142317438	1	1	0.99911120400336	0.988735406156277
139	hsa-miR-216a-4395331	131	0.993107180199828	1	1	0.99911120400336	0.99626994192021
309	hsa-miR-576-3p-4395462	279	0.99911120400336	1	1	0.99911120400336	0.99911120400336
536	hsa-miR-19a*-4395535	483	0.998629978131012	1	1	0.99911120400336	0.99911120400336
236	hsa-miR-491-5p-4381053	222	6.29055668569877e-08	3.96305071199023e-05	3.96305071199023e-05	3.96305071199023e-05	3.96305071199023e-05	x
406	hsa-let-7d*-4378108	363	3.14069198359675e-07	0.000197863594966595	0.000197549525768236	0.000197549525768236	9.89317974832977e-05	x
			Raw	Bonferroni	Holm	Hochberg	BH

## Sheet: Topp 50
236	hsa-miR-491-5p-4381053	222	6.29055668569877e-08	3.96305071199023e-05	3.96305071199023e-05	3.96305071199023e-05	3.96305071199023e-05
406	hsa-let-7d*-4378108	363	3.14069198359675e-07	0.000197863594966595	0.000197549525768236	0.000197549525768236	9.89317974832977e-05
570	hsa-miR-632-4380977	513	9.39101144816081e-07	0.000591633721234131	0.000589755518944499	0.000589755518944499	0.000197211240411377
28	hsa-miR-25-4373071	26	3.25635682623707e-06	0.00205150480052935	0.00203847937322441	0.00203847937322441	0.000410300960105871
389	hsa-miR-154*-4378065	348	2.73688043245926e-06	0.00172423467244933	0.00171602403115196	0.00171602403115196	0.000410300960105871
91	hsa-miR-143-4395360	86	5.28098110393786e-06	0.00332701809548085	0.00330061318996116	0.00330061318996116	0.000554503015913475
460	hsa-miR-145*-4395260	413	8.69430140711477e-06	0.0054774098864823	0.00542524407803961	0.00542524407803961	0.000782487126640329
715	hsa-miR-497-4373222	625	1.91677713368420e-05	0.0120756959422105	0.0119415215428526	0.0119415215428526	0.00150946199277631
267	hsa-miR-518b-4373246	246	2.67372127903141e-05	0.0168444440578979	0.0166305463555753	0.0166305463555753	0.00187160489532198
60	hsa-miR-106b-4373155	55	3.49001579473405e-05	0.0219870995068245	0.0216729980852985	0.0216729980852985	0.00210184295192288
633	hsa-miR-801-4395183	567	3.66988451923042e-05	0.0231202724711516	0.0227532840192286	0.0227532840192286	0.00210184295192288
133	hsa-miR-204-4373094	125	6.0685408551625e-05	0.0382318073875238	0.0375642678934559	0.0375642678934559	0.00318598394896031
689	hsa-miR-622-4380961	599	8.27170120196081e-05	0.0521117175723531	0.0511191134281178	0.0511191134281178	0.00400859365941178
455	hsa-miR-101*-4395254	408	0.000100011672949230	0.0630073539580147	0.0617072022096747	0.0617072022096747	0.00450052528271533
97	hsa-miR-148a-4373130	91	0.000165452265128339	0.104234927030853	0.101753143053928	0.101753143053928	0.00626194778790649
336	hsa-miR-671-3p-4395433	306	0.000151803974365897	0.0956365038505148	0.0935112482093922	0.0935112482093922	0.00626194778790649
511	hsa-miR-181c*-4395444	460	0.000168973194276842	0.106453112394410	0.103749541285981	0.103749541285981	0.00626194778790649
27	hsa-miR-24-4373072	25	0.00021824098392106	0.137491819870268	0.133345241175768	0.133345241175768	0.00687459099351338
182	hsa-miR-362-5p-4378092	171	0.00021668516603788	0.136511654603864	0.132611321615183	0.132611321615183	0.00687459099351338
551	hsa-miR-944-4395300	496	0.00020122005781561	0.126768636423834	0.123347895440969	0.123347895440969	0.00687459099351338
521	hsa-miR-125b-1*-4395489	468	0.000238747026228523	0.150410626523970	0.145635685999399	0.145635685999399	0.0071624107868557
98	hsa-miR-148b-4373129	92	0.000264227767582528	0.166463493576993	0.160914710457760	0.160914710457760	0.00756652243531785
42	hsa-miR-31-4395390	38	0.000328234354569033	0.206787643378491	0.199566487577972	0.199566487577972	0.00899076710341265
525	hsa-miR-526b*-4395494	472	0.000367423287161279	0.231476670911606	0.223025935306896	0.223025935306896	0.00964486128798357
96	hsa-miR-147b-4395373	90	0.000403241559321126	0.254042182372310	0.244364384948602	0.244364384948602	0.0101616872948924
22	hsa-miR-20b-4373263	20	0.000529410680725144	0.333528728856840	0.318175819115811	0.318175819115811	0.0111176242952280
76	hsa-miR-133a-4395357	71	0.000522583840770338	0.329227819685313	0.314595472143744	0.314595472143744	0.0111176242952280
245	hsa-miR-501-5p-4373226	231	0.000500876515290021	0.315552204632713	0.302028538719882	0.302028538719882	0.0111176242952280
256	hsa-miR-512-3p-4381034	239	0.000494763964608502	0.311701297703356	0.298837434623535	0.298837434623535	0.0111176242952280
458	hsa-miR-143*-4395257	411	0.000490070081323494	0.308744151233802	0.296492399200714	0.296492399200714	0.0111176242952280
19	hsa-miR-19a-4373099	17	0.000918527325904688	0.578672215319953	0.548360813565099	0.548360813565099	0.0128570960555050
21	hsa-miR-20a-4373286	19	0.000665432005759279	0.419222163628346	0.399259203455567	0.399259203455567	0.0128570960555050
24	hsa-miR-22-4373079	22	0.00144867478684835	0.912665115714463	0.85471812424053	0.85471812424053	0.0128570960555050
46	hsa-miR-34c-5p-4373036	42	0.00126410300680373	0.796384894286347	0.749613083034609	0.749613083034609	0.0128570960555050
50	hsa-miR-96-4373372	46	0.00139679081803391	0.879978215361365	0.826006153705067	0.825503373458042	0.0128570960555050
130	hsa-miR-200c-4395411	122	0.00154691343539002	0.97455546429571	0.90958510000933	0.90958510000933	0.0128570960555050
134	hsa-miR-205-4373093	126	0.00176640458443600	1	1	0.99911120400336	0.0128570960555050
183	hsa-miR-363-4378090	172	0.000965603576423326	0.608330253146695	0.575499731548302	0.575499731548302	0.0128570960555050
224	hsa-miR-483-5p-4395449	211	0.00190162080846201	1	1	0.99911120400336	0.0128570960555050
327	hsa-miR-636-4395199	297	0.00198060201547066	1	1	0.99911120400336	0.0128570960555050
340	hsa-miR-744-4395435	309	0.000796255968399628	0.501641260091766	0.476957325071377	0.476957325071377	0.0128570960555050
387	hsa-miR-34b*-4373037	346	0.00212244125360717	1	1	0.99911120400336	0.0128570960555050
392	hsa-miR-302c*-4373277	351	0.00210813367756254	1	1	0.99911120400336	0.0128570960555050
393	hsa-miR-373*-4373279	352	0.00210813367756254	1	1	0.99911120400336	0.0128570960555050
403	hsa-miR-517*-4378078	360	0.00210813367756254	1	1	0.99911120400336	0.0128570960555050
404	hsa-miR-518c*-4378082	361	0.00210813367756254	1	1	0.99911120400336	0.0128570960555050
405	hsa-miR-519e*-4378084	362	0.00210813367756254	1	1	0.99911120400336	0.0128570960555050
424	hsa-miR-185*-4395215	379	0.00210813367756254	1	1	0.99911120400336	0.0128570960555050
429	hsa-miR-32*-4395222	384	0.00210813367756254	1	1	0.99911120400336	0.0128570960555050
433	hsa-miR-302b*-4395230	388	0.00210813367756254	1	1	0.99911120400336	0.0128570960555050
			Raw	Bonferroni	Holm	Hochberg	BH

[truncated: 2 more sheets: wilcoxon p=0.05, signifikanta efter justering wi]
