# Supplementary material for: Differences in microRNA expression during tumor development in the transition and peripheral zones of the prostate
Source: BMC Cancer. 2013 Jul 29;13:362. doi: 10.1186/1471-2407-13-362 (PMC3733730; doi:10.1186/1471-2407-13-362)
Supplement: Additional file 3 — Differentially expressed miRNAs (p<0.05) between normal and malignant PZ tissues before multiple testing adjustments. [file 1471-2407-13-362-S3.xlsx]

## Sheet: Sheet1
Differentially expressed miRNAs (p<0.05) between normal and malignant PZ tissues before multiple testing adjustments
hsa-miR-10b-4395329	0.0004536758
hsa-miR-18a-4395533	0.01839097
hsa-miR-19a-4373099	2.775982e-07
hsa-miR-19b-4373098	0.001059947
hsa-miR-20a-4373286	0.002747185
hsa-miR-20b-4373263	0.02272014
hsa-miR-22-4373079	0.0005391826
hsa-miR-23a-4373074	0.04824903
hsa-miR-25-4373071	0.0001737615
hsa-miR-31-4395390	0.0001754034
hsa-miR-33b-4395196	0.01201483
hsa-miR-34c-5p-4373036	0.001582294
hsa-miR-92a-4395169	3.244006e-05
hsa-miR-95-4373011	0.0005531789
hsa-miR-96-4373372	5.730849e-06
hsa-miR-99b-4373007	0.007362885
hsa-miR-101-4395364	0.030412
hsa-miR-106a-4395280	0.003691801
hsa-miR-106b-4373155	1.89695e-06
hsa-miR-107-4373154	0.01584813
hsa-miR-124-4373295	0.01187492
hsa-miR-125a-5p-4395309	0.01811519
hsa-miR-126-4395339	0.00613798
hsa-miR-127-3p-4373147	0.03758257
hsa-miR-128-4395327	0.00711487
hsa-miR-129-3p-4373297	0.005360528
hsa-miR-130b-4373144	0.04214025
hsa-miR-133a-4395357	0.01429928
hsa-miR-133b-4395358	0.01326396
hsa-miR-135a-4373140	0.03658323
hsa-miR-137-4373301	0.003258122
hsa-miR-138-4395395	0.04618927
hsa-miR-139-3p-4395424	0.0002248754
hsa-miR-139-5p-4395400	0.0221482
hsa-miR-140-5p-4373374	0.02700313
hsa-miR-147b-4395373	0.0002356650
hsa-miR-148a-4373130	5.100667e-06
hsa-miR-148b-4373129	0.0001519345
hsa-miR-149-4395366	0.00923109
hsa-miR-150-4373127	0.007093726
hsa-miR-181a-4373117	0.001334891
hsa-miR-181c-4373115	0.006014184
hsa-miR-182-4395445	0.006755835
hsa-miR-183-4395380	0.0003012693
hsa-miR-184-4373113	0.04295837
hsa-miR-187-4373307	1.104013e-06
hsa-miR-190-4373110	0.03160289
hsa-miR-191-4395410	0.04369947
hsa-miR-193b-4395478	0.01880425
hsa-miR-198-4395384	3.825511e-06
hsa-miR-199a-5p-4373272	0.02165678
hsa-miR-199b-5p-4373100	0.01981474
hsa-miR-203-4373095	0.04089146
hsa-miR-205-4373093	0.0004744359
hsa-miR-216b-4395437	0.003518435
hsa-miR-217-4395448	0.0108035
hsa-miR-222-4395387	0.004466092
hsa-miR-224-4395210	0.02134438
hsa-miR-338-3p-4395363	8.853154e-05
hsa-let-7b-4395446	0.02758287
hsa-miR-342-3p-4395371	0.02027926
hsa-miR-342-5p-4395258	0.007312793
hsa-miR-345-4395297	0.02256555
hsa-miR-361-5p-4373035	0.01426292
hsa-miR-362-5p-4378092	0.006467
hsa-miR-363-4378090	0.001748401
hsa-miR-365-4373194	0.03523405
hsa-miR-452-4395440	3.177861e-05
hsa-miR-483-5p-4395449	0.001705603
hsa-miR-487b-4378102	0.01280804
hsa-miR-491-5p-4381053	0.005814051
hsa-miR-494-4395476	1.557125e-06
hsa-miR-495-4381078	0.001350055
hsa-miR-512-3p-4381034	0.0091696
hsa-miR-518d-3p-4373248	0.01646945
hsa-miR-532-5p-4380928	0.01847846
hsa-miR-545-4395378	0.005011112
hsa-miR-548b-5p-4395519	0.0004893653
hsa-miR-548c-5p-4395540	0.001711891
hsa-miR-574-3p-4395460	8.381082e-06
hsa-miR-579-4395509	0.02521161
hsa-miR-590-5p-4395176	0.04067895
hsa-miR-597-4380960	0.0001241080
hsa-miR-628-5p-4395544	0.0318239
hsa-miR-642-4380995	0.001788331
hsa-miR-671-3p-4395433	0.0005078798
hsa-miR-744-4395435	0.003803486
hsa-miR-886-3p-4395305	0.01560001
hsa-miR-889-4395313	0.03728591
hsa-miR-891a-4395302	0.009910302
hsa-miR-517b-4373244	0.04739364
hsa-miR-30a*-4373062	0.003064467
hsa-miR-30e*-4373057	0.005902487
hsa-miR-34b*-4373037	0.0005578035
hsa-miR-126*-4373269	0.01024559
hsa-miR-182*-4378066	0.007586563
hsa-let-7d*-4378108	1.295613e-06
hsa-miR-363*-4380917	0.003802498
hsa-miR-550*-4380954	0.04610613
hsa-miR-186*-4395216	0.01338476
hsa-miR-195*-4395218	2.856407e-05
hsa-miR-26a-2*-4395226	0.04170024
hsa-miR-23b*-4395237	0.01284557
hsa-miR-377*-4395239	0.03923239
hsa-miR-93*-4395250	0.002325097
hsa-miR-101*-4395254	0.00609736
hsa-miR-143*-4395257	0.002322766
hsa-miR-145*-4395260	0.0001427252
hsa-miR-125b-2*-4395269	0.002111484
hsa-miR-138-1*-4395273	0.0001020554
hsa-miR-29b-1*-4395276	0.01524248
hsa-let-7i*-4395283	0.009931178
hsa-miR-15b*-4395284	0.01387468
hsa-miR-135a*-4395343	0.002608193
hsa-miR-340*-4395370	0.02890748
hsa-miR-183*-4395381	0.02011568
hsa-miR-22*-4395412	0.001843186
hsa-miR-425*-4395413	0.001916936
hsa-miR-10b*-4395426	0.004727336
hsa-miR-181a-2*-4395428	0.0475652
hsa-miR-181c*-4395444	0.01035093
hsa-miR-106b*-4395491	0.004919908
hsa-miR-526b*-4395494	1.207626e-07
hsa-let-7b*-4395515	0.02371033
hsa-let-7e*-4395518	0.0294894
hsa-let-7f-1*-4395528	0.005267404
hsa-miR-16-1*-4395531	0.02156789
hsa-miR-20a*-4395548	0.007228732
hsa-miR-21*-4395549	0.04315013
hsa-miR-24-1*-4395551	0.0002909606
hsa-miR-26b*-4395555	0.03144244
hsa-miR-944-4395300	3.471704e-08
hsa-miR-942-4395298	0.02320760
hsa-miR-941-4395294	0.03994995
hsa-miR-770-5p-4395189	0.004263353
hsa-miR-632-4380977	2.127289e-06
hsa-miR-610-4380980	0.000939436
hsa-miR-592-4380956	0.02509448
hsa-miR-565-4380942	0.0004630843
hsa-miR-520c-3p-4395511	0.001269854
hsa-miR-378-4395354	0.01133681
hsa-miR-30e-4395334	0.01123246
hsa-miR-188-5p-4395431	0.0002454012
hsa-miR-801-4395183	0.04468779
hsa-miR-769-3p-4395190	0.04798828
hsa-miR-645-4381000	0.01618809
hsa-miR-622-4380961	0.0003278466
hsa-miR-581-4386744	0.0452858
hsa-miR-497-4373222	0.0004441125
hsa-miR-361-3p-4395227	0.04404029
