# Supplementary material for: Differences in microRNA expression during tumor development in the transition and peripheral zones of the prostate
Source: BMC Cancer. 2013 Jul 29;13:362. doi: 10.1186/1471-2407-13-362 (PMC3733730; doi:10.1186/1471-2407-13-362)
Supplement: Additional file 6 — Results from pathway analysis of target genes for the differentially expressed miRNAs between normal and malignant TZ tissues. [file 1471-2407-13-362-S6.xlsx]

## Sheet: Sheet1
Results from pathway analysis of target genes for the differentially expressed miRNAs between normal and malignant TZ tissues
Category	Term	Count	%	PValue	Genes	List Total	Pop Hits	Pop Total	Fold Enrichment	Bonferroni	Benjamini	FDR
KEGG_PATHWAY	hsa05200:Pathways in cancer	31	1.8629807692307692	4.191743290292917E-17	E2F1, E2F3, FGFR3, MMP9, ERBB2, MITF, FOXO1, KIT, PTEN, MMP1, SUFU, CDC42, MAX, FOS, IGF1R, KRAS, BCL2, RHOA, RUNX1, PIK3R1, IL8, TGFBR2, CDK6, FZD3, RB1, CDKN1A, CCND1, CDKN1B, VEGFA, JAK1, ABL1	77	328	5085	6.241487171365221	3.437229498040192E-15	3.437229498040192E-15	4.4781047914020125E-14
KEGG_PATHWAY	hsa05219:Bladder cancer	13	0.78125	3.916889931717299E-13	E2F1, E2F3, FGFR3, IL8, ERBB2, MMP9, RB1, MMP1, CCND1, CDKN1A, KRAS, VEGFA, THBS1	77	42	5085	20.440630797773654	3.211830801319593E-11	1.6059154006597964E-11	4.184430579812215E-10
KEGG_PATHWAY	hsa05220:Chronic myeloid leukemia	13	0.78125	6.27478011106705E-10	E2F1, E2F3, TGFBR2, CDK6, RB1, CCND1, CDKN1A, CDKN1B, KRAS, SHC1, RUNX1, ABL1, PIK3R1	77	75	5085	11.446753246753246	5.145319126320658E-8	1.715106401345423E-8	6.703444910272083E-7
KEGG_PATHWAY	hsa05215:Prostate cancer	13	0.78125	4.833242240162376E-9	E2F1, E2F3, ERBB2, FOXO1, RB1, PTEN, IGF1R, CCND1, CDKN1A, CDKN1B, KRAS, BCL2, PIK3R1	77	89	5085	9.646140376477454	3.9632578696657816E-7	9.908146147985519E-8	5.16342802958647E-6
KEGG_PATHWAY	hsa05212:Pancreatic cancer	12	0.7211538461538461	5.768923870098353E-9	E2F1, CDC42, E2F3, CCND1, KRAS, ERBB2, VEGFA, TGFBR2, JAK1, CDK6, RB1, PIK3R1	77	72	5085	11.006493506493506	4.730516487416736E-7	9.461034766733434E-8	6.163031274208919E-6
KEGG_PATHWAY	hsa05214:Glioma	11	0.6610576923076923	2.0546289784983473E-8	E2F1, IGF1R, CDKN1A, E2F3, CCND1, KRAS, CDK6, SHC1, RB1, PTEN, PIK3R1	77	63	5085	11.53061224489796	1.684794360024E-6	2.807992571796092E-7	2.1949919926100847E-5
KEGG_PATHWAY	hsa05218:Melanoma	11	0.6610576923076923	6.746567352996193E-8	E2F1, IGF1R, CDKN1A, E2F3, CCND1, KRAS, MITF, CDK6, RB1, PTEN, PIK3R1	77	71	5085	10.231388329979879	5.532170110456036E-6	7.903118895979944E-7	7.20746086035895E-5
KEGG_PATHWAY	hsa04110:Cell cycle	12	0.7211538461538461	1.8830858666104643E-6	E2F1, CDKN1C, CDKN1A, E2F3, CCND1, YWHAZ, CDKN1B, PLK1, CDK6, RB1, ABL1, CDC25B	77	125	5085	6.3397402597402595	1.5440126534316256E-4	1.9301462030107963E-5	0.002011711685745432
KEGG_PATHWAY	hsa05222:Small cell lung cancer	10	0.6009615384615385	3.435249451606136E-6	E2F1, MAX, E2F3, CCND1, CDKN1B, BCL2, CDK6, RB1, PTEN, PIK3R1	77	84	5085	7.86178107606679	2.816512677006333E-4	3.129850339922413E-5	0.0036698695766057554
KEGG_PATHWAY	hsa04012:ErbB signaling pathway	10	0.6009615384615385	4.6171143259617614E-6	CDKN1A, CDKN1B, KRAS, ERBB4, ERBB3, ERBB2, MAP2K4, SHC1, ABL1, PIK3R1	77	87	5085	7.590685176892073	3.78532587215874E-4	3.7859708179155405E-5	0.004932425047987632
KEGG_PATHWAY	hsa04510:Focal adhesion	14	0.8413461538461539	6.614127320736239E-6	ERBB2, COL3A1, ITGB4, PTEN, IGF1R, CDC42, CCND1, ITGA5, BCL2, VEGFA, RHOA, SHC1, THBS1, PIK3R1	77	201	5085	4.599728629579376	5.422131831955834E-4	4.9304260316018755E-5	0.0070657491971770625
KEGG_PATHWAY	hsa05223:Non-small cell lung cancer	8	0.4807692307692308	1.2708409947954751E-5	E2F1, E2F3, CCND1, KRAS, ERBB2, CDK6, RB1, PIK3R1	77	54	5085	9.783549783549784	0.0010415534437180352	8.683758251870621E-5	0.013575757409334255
BIOCARTA	h_RacCycDPathway:Influence of Ras and Rho proteins on G1 to S Transition	8	0.4807692307692308	1.9327692753592405E-5	E2F1, CDKN1A, CCND1, CDKN1B, RHOA, CDK6, RB1, PIK3R1	57	24	1437	8.403508771929825	0.003010608210295307	0.003010608210295307	0.023234521444992495
KEGG_PATHWAY	hsa04722:Neurotrophin signaling pathway	10	0.6009615384615385	8.193321724929474E-5	CDC42, YWHAZ, KRAS, MAPK12, BCL2, RHOA, SHC1, MAPK7, ABL1, PIK3R1	77	124	5085	5.325722664432342	0.006696278399675237	5.166971632986073E-4	0.08749582107903109
KEGG_PATHWAY	hsa05210:Colorectal cancer	8	0.4807692307692308	2.2719222403068328E-4	IGF1R, FOS, CCND1, KRAS, BCL2, TGFBR2, FZD3, PIK3R1	77	84	5085	6.289424860853432	0.01845937850013335	0.001329963310985005	0.2424461982063697
BIOCARTA	h_g1Pathway:Cell Cycle: G1/S Check Point	7	0.4206730769230769	6.336081548529863E-4	E2F1, CDKN1A, CCND1, CDKN1B, CDK6, RB1, ABL1	57	29	1437	6.08529945553539	0.09414334166578087	0.0482349773530133	0.7591100416168284
KEGG_PATHWAY	hsa04914:Progesterone-mediated oocyte maturation	7	0.4206730769230769	0.0016653553440878527	IGF1R, KRAS, MAPK12, PLK1, ADCY6, PIK3R1, CDC25B	77	86	5085	5.3752642706131075	0.12774457061753497	0.009070147406522233	1.764849042506511
KEGG_PATHWAY	hsa04010:MAPK signaling pathway	12	0.7211538461538461	0.0018499048664460734	CDC42, MAX, FOS, FGFR3, KRAS, MAPK12, MAP3K8, MAP2K4, TGFBR2, MAPK7, MAP3K12, CDC25B	77	267	5085	2.968043192762294	0.140867981654614	0.009444658903258407	1.9586761943579112
BIOCARTA	h_cellcyclePathway:Cyclins and Cell Cycle Regulation	6	0.3605769230769231	0.0021950003086463462	E2F1, CDKN1A, CCND1, CDKN1B, CDK6, RB1	57	25	1437	6.050526315789473	0.29021729496866255	0.10797887892478697	2.607279076604585
BIOCARTA	h_p53Pathway:p53 Signaling Pathway	5	0.3004807692307693	0.0033742616656499136	E2F1, CDKN1A, CCND1, BCL2, RB1	57	17	1437	7.4148606811145505	0.4097888369932463	0.12350013240185531	3.9821566108583117
KEGG_PATHWAY	hsa04660:T cell receptor signaling pathway	7	0.4206730769230769	0.005232732159822758	CDC42, FOS, KRAS, MAPK12, MAP3K8, RHOA, PIK3R1	77	108	5085	4.28030303030303	0.34962789442754627	0.02498898094922808	5.450706872754852
KEGG_PATHWAY	hsa05213:Endometrial cancer	5	0.3004807692307693	0.007253320467301373	CCND1, KRAS, ERBB2, PTEN, PIK3R1	77	52	5085	6.349900099900099	0.4495063197012992	0.03261944820646212	7.482349651348419
BIOCARTA	h_her2Pathway:Role of ERBB2 in Signal Transduction and Oncology	5	0.3004807692307693	0.007551795765397905	ERBB4, ERBB3, ERBB2, ESR1, SHC1	57	21	1437	6.00250626566416	0.6935041220503386	0.2106221650472715	8.710746402512504
BIOCARTA	h_il2rbPathway:IL-2 Receptor Beta Chain in T cell Activation	6	0.3605769230769231	0.007721486128117907	E2F1, FOS, SOCS3, BCL2, JAK1, SHC1	57	33	1437	4.583732057416268	0.7015719398234275	0.18252726621750515	8.898228478558778
KEGG_PATHWAY	hsa05130:Pathogenic Escherichia coli infection	5	0.3004807692307693	0.010006879821159874	CDC42, ARPC1B, YWHAZ, RHOA, ABL1	77	57	5085	5.792891319207108	0.5616323713092959	0.04247660572752665	10.187277761337675
KEGG_PATHWAY	hsa05221:Acute myeloid leukemia	5	0.3004807692307693	0.010628580000657866	CCND1, KRAS, KIT, RUNX1, PIK3R1	77	58	5085	5.693013882669054	0.5836413611910758	0.0428646001404398	10.787989611832316
KEGG_PATHWAY	hsa04810:Regulation of actin cytoskeleton	9	0.5408653846153846	0.014239536586074252	CDC42, ARPC1B, FGFR3, KRAS, ITGA5, RHOA, ITGB4, RDX, PIK3R1	77	215	5085	2.7644216248867415	0.6915005171061265	0.05446244504219799	14.205618631837524
KEGG_PATHWAY	hsa04912:GnRH signaling pathway	6	0.3605769230769231	0.015077953997664845	CDC42, KRAS, MAPK12, ADCY6, MAP2K4, MAPK7	77	98	5085	4.04320169626292	0.7122916911581173	0.055054138180779644	14.981972380652886
BIOCARTA	h_egfPathway:EGF Signaling Pathway	5	0.3004807692307693	0.016315789038791054	FOS, MAP2K4, JAK1, SHC1, PIK3R1	57	26	1437	4.848178137651821	0.9231773478210127	0.30691869380971737	17.944700792503532
KEGG_PATHWAY	hsa04620:Toll-like receptor signaling pathway	6	0.3605769230769231	0.01699147668445547	FOS, MAPK12, IL8, MAP3K8, MAP2K4, PIK3R1	77	101	5085	3.923106596373923	0.7547001719496256	0.05926977558409674	16.730051246950094
KEGG_PATHWAY	hsa04115:p53 signaling pathway	5	0.3004807692307693	0.018247223873946092	CDKN1A, CCND1, CDK6, THBS1, PTEN	77	68	5085	4.855805958747135	0.7791103755847586	0.0609818827860924	17.859452767446726
KEGG_PATHWAY	hsa04144:Endocytosis	8	0.4807692307692308	0.019307018372473173	IGF1R, CDC42, FGFR3, ERBB4, ERBB3, TGFBR2, ITCH, KIT	77	184	5085	2.8712591756070016	0.7978324185510939	0.061944658805836106	18.80179365323328
KEGG_PATHWAY	hsa04062:Chemokine signaling pathway	8	0.4807692307692308	0.020907940799236226	CDC42, KRAS, IL8, ADCY6, RHOA, JAK2, SHC1, PIK3R1	77	187	5085	2.8251961941801516	0.8231808412514934	0.06446762774762294	20.20671951649373
KEGG_PATHWAY	hsa04114:Oocyte meiosis	6	0.3605769230769231	0.02368383182943166	IGF1R, YWHAZ, MAPK12, PLK1, BTRC, ADCY6	77	110	5085	3.602125147579693	0.8599060181712925	0.07020778274551076	22.590637936941494
KEGG_PATHWAY	hsa04370:VEGF signaling pathway	5	0.3004807692307693	0.02519422294225094	CDC42, KRAS, MAPK12, VEGFA, PIK3R1	77	75	5085	4.402597402597403	0.8766089291259392	0.07200454837695947	23.86045598395884
KEGG_PATHWAY	hsa04520:Adherens junction	5	0.3004807692307693	0.02743537952904139	IGF1R, CDC42, ERBB2, TGFBR2, RHOA	77	77	5085	4.288244223309158	0.8978321417068644	0.07564578955897616	25.709873747183565
BIOCARTA	h_melanocytepathway:Melanocyte Development and Pigmentation Pathway	3	0.18028846153846154	0.02762436117030741	BCL2, MITF, KIT	57	7	1437	10.804511278195488	0.9873492902462004	0.4208856034210874	28.594222039381357
BIOCARTA	h_telPathway:Telomeres, Telomerase, Cellular Aging, and Immortality	4	0.2403846153846154	0.03019188996219216	IGF1R, KRAS, BCL2, RB1	57	18	1437	5.602339181286549	0.9916249654359633	0.41221197462155745	30.828330867025677
KEGG_PATHWAY	hsa04670:Leukocyte transendothelial migration	6	0.3605769230769231	0.03090047236635831	VCAM1, CDC42, MAPK12, MMP9, RHOA, PIK3R1	77	118	5085	3.3579132731675108	0.9237557117814634	0.0822165038617737	28.489256124911442
BIOCARTA	h_mapkPathway:MAPKinase Signaling Pathway	8	0.4807692307692308	0.03219152950725953	MAX, FOS, MAPK12, MAP3K8, MAP2K4, SHC1, MAPK7, MAP3K12	57	80	1437	2.521052631578947	0.9939305499882924	0.3997738202585902	32.523702441448336
BIOCARTA	h_cdc42racPathway:Role of PI3K subunit p85 in regulation of Actin Organization and Cell Migration	3	0.18028846153846154	0.04504488872894867	CDC42, RHOA, PIK3R1	57	9	1437	8.403508771929824	0.9992460520224906	0.47985797552007603	42.54309489110501
BBID	1.RBphosphoE2F	4	0.2403846153846154	0.04718016462348246	E2F1, CDKN1C, CDKN1A, CDKN1B	23	14	358	4.447204968944099	0.8917329464485779	0.8917329464485779	36.669342349205735
KEGG_PATHWAY	hsa04910:Insulin signaling pathway	6	0.3605769230769231	0.05046380457351149	KRAS, SOCS3, FOXO1, SHC1, RPTOR, PIK3R1	77	135	5085	2.935064935064935	0.9856799349291782	0.12800427746287402	42.48884317560241
BIOCARTA	h_ptenPathway:PTEN dependent cell cycle arrest and apoptosis	4	0.2403846153846154	0.051061693328639024	CDKN1B, SHC1, PTEN, PIK3R1	57	22	1437	4.583732057416268	0.9997187291958328	0.49406616868653075	46.747460355664685
BBID	26.cyclin-CDK_complexes	4	0.2403846153846154	0.056628894934612685	CDKN1C, CDKN1A, CDKN1B, CDK6	23	15	358	4.15072463768116	0.9315460968543987	0.7383630317680598	42.3625850636713
BIOCARTA	h_igf1mtorpathway:Skeletal muscle hypertrophy is regulated via AKT/mTOR pathway	4	0.2403846153846154	0.05713961232897288	IGF1R, INPPL1, PTEN, PIK3R1	57	23	1437	4.384439359267734	0.9998967731057112	0.5064073527707866	50.706452527956905
KEGG_PATHWAY	hsa04916:Melanogenesis	5	0.3004807692307693	0.05986504223374653	KRAS, MITF, ADCY6, FZD3, KIT	77	99	5085	3.3353010625737896	0.9936671888279988	0.1463105943379437	48.28854715120622
BBID	94.E2F_transcriptional_activity_cell_cycle	3	0.18028846153846154	0.06279197384939442	CDKN1A, CDK6, RB1	23	7	358	6.670807453416149	0.9493643997186083	0.6300423708578128	45.8249585347201
BIOCARTA	h_eponfkbPathway:Erythropoietin mediated neuroprotection through NF-kB	3	0.18028846153846154	0.06547909666603177	CDKN1A, JAK2, SOD2	57	11	1437	6.875598086124401	0.9999741841079157	0.5298053831931113	55.700149010702106
BIOCARTA	h_pdgfPathway:PDGF Signaling Pathway	4	0.2403846153846154	0.07027442797344347	FOS, MAP2K4, JAK1, SHC1	57	25	1437	4.0336842105263155	0.9999884296868888	0.5313056976073647	58.3571208446629
KEGG_PATHWAY	hsa04920:Adipocytokine signaling pathway	4	0.2403846153846154	0.077926304584966	PPARA, SOCS3, ADIPOR2, JAK2	77	67	5085	3.942624539639465	0.9987094290360541	0.18257496220139757	57.96744837597314
KEGG_PATHWAY	hsa05120:Epithelial cell signaling in Helicobacter pylori infection	4	0.2403846153846154	0.08068072369391391	CDC42, MAPK12, IL8, MAP2K4	77	68	5085	3.8846447669977087	0.998990184450893	0.18362542220111022	59.289588673058056
KEGG_PATHWAY	hsa05211:Renal cell carcinoma	4	0.2403846153846154	0.0863154763683272	CDC42, KRAS, VEGFA, PIK3R1	77	70	5085	3.7736549165120596	0.9993900502824794	0.19062225601037552	61.877583764121034
BIOCARTA	h_p27Pathway:Regulation of p27 Phosphorylation during Cell Cycle Progression	3	0.18028846153846154	0.08838132039524685	E2F1, CDKN1B, RB1	57	13	1437	5.817813765182186	0.9999994619016929	0.5943244332091091	67.12629862617301
BIOCARTA	h_arfPathway:Tumor Suppressor Arf Inhibits Ribosomal Biogenesis	3	0.18028846153846154	0.08838132039524685	E2F1, RB1, ABL1	57	13	1437	5.817813765182186	0.9999994619016929	0.5943244332091091	67.12629862617301
