# Supplementary material for: Differences in microRNA expression during tumor development in the transition and peripheral zones of the prostate
Source: BMC Cancer. 2013 Jul 29;13:362. doi: 10.1186/1471-2407-13-362 (PMC3733730; doi:10.1186/1471-2407-13-362)
Supplement: Additional file 7 — Results from pathway analysis of target genes for the differentially expressed miRNAs between normal and malignant PZ tissues. [file 1471-2407-13-362-S7.xlsx]

## Sheet: Sheet1
Results from pathway analysis of target genes for the differentially expressed miRNAs between normal and malignant PZ tissues
Category	Term	Count	%	PValue	Genes	List Total	Pop Hits	Pop Total	Fold Enrichment	Bonferroni	Benjamini	FDR
KEGG_PATHWAY	hsa05200:Pathways in cancer	27	2.1293375394321767	1.3252181764315299E-16	E2F1, MITF, FOXO1, KIT, PTEN, MMP1, SUFU, MAX, FOS, IGF1R, CCNE1, KRAS, BCL2, RHOA, RUNX1, AKT2, IL8, TGFBR2, CDK6, FZD3, RB1, CDKN1A, CCND1, CDKN1B, VEGFA, JAK1, ABL1	59	328	5085	7.094615543613064	9.2148511043888E-15	9.2148511043888E-15	1.2212453270876722E-13
KEGG_PATHWAY	hsa05215:Prostate cancer	12	0.9463722397476341	2.926357457564595E-9	E2F1, IGF1R, CCNE1, CDKN1A, CCND1, CDKN1B, KRAS, BCL2, FOXO1, RB1, PTEN, AKT2	59	89	5085	11.620643686916777	2.428876425542015E-7	1.2144382866008385E-7	3.1337370476336446E-6
KEGG_PATHWAY	hsa05220:Chronic myeloid leukemia	11	0.8675078864353312	7.800341726456287E-9	E2F1, CDKN1A, CCND1, CDKN1B, KRAS, TGFBR2, CDK6, RB1, ABL1, RUNX1, AKT2	59	75	5085	12.640677966101695	6.474281545321148E-7	2.1580943143639786E-7	8.353121339066405E-6
KEGG_PATHWAY	hsa05219:Bladder cancer	9	0.7097791798107256	1.5211916277727708E-8	E2F1, CDKN1A, CCND1, KRAS, IL8, VEGFA, RB1, THBS1, MMP1	59	42	5085	18.46852300242131	1.2625882639394348E-6	3.1564721547638896E-7	1.628992456481626E-5
KEGG_PATHWAY	hsa05218:Melanoma	10	0.7886435331230284	7.412120040100885E-8	E2F1, IGF1R, CDKN1A, CCND1, KRAS, MITF, CDK6, RB1, PTEN, AKT2	59	71	5085	12.138935306755789	6.152040937235093E-6	1.2304112152472513E-6	7.937385373413264E-5
KEGG_PATHWAY	hsa05222:Small cell lung cancer	10	0.7886435331230284	3.2688514436473376E-7	E2F1, CCNE1, MAX, CCND1, CDKN1B, BCL2, CDK6, RB1, PTEN, AKT2	59	84	5085	10.260290556900726	2.7131103364386178E-5	4.521901679432894E-6	3.500496708386258E-4
KEGG_PATHWAY	hsa05214:Glioma	9	0.7097791798107256	4.147781978174994E-7	E2F1, IGF1R, CDKN1A, CCND1, KRAS, CDK6, RB1, PTEN, AKT2	59	63	5085	12.312348668280872	3.442600496761372E-5	4.918073271409362E-6	4.4417102504912265E-4
KEGG_PATHWAY	hsa05212:Pancreatic cancer	9	0.7097791798107256	1.1839899107946275E-6	E2F1, CCND1, KRAS, VEGFA, TGFBR2, JAK1, CDK6, RB1, AKT2	59	72	5085	10.773305084745763	9.826639231258483E-5	1.2283827149572879E-5	0.0012678873948401836
BIOCARTA	h_g1Pathway:Cell Cycle: G1/S Check Point	9	0.7097791798107256	4.731651760348004E-6	E2F1, CCNE1, CDKN1A, CCND1, CDKN1B, CDK6, RB1, ABL1, CDC25A	54	29	1437	8.258620689655173	6.716704679020635E-4	6.716704679020635E-4	0.005596622695025477
KEGG_PATHWAY	hsa04110:Cell cycle	10	0.7886435331230284	9.466606748074613E-6	E2F1, CDKN1C, CCNE1, CDKN1A, CCND1, CDKN1B, CDK6, RB1, ABL1, CDC25A	59	125	5085	6.894915254237287	7.85423472585145E-4	8.729975351062791E-5	0.010137002594101663
BIOCARTA	h_RacCycDPathway:Influence of Ras and Rho proteins on G1 to S Transition	8	0.6309148264984227	1.3264317863530516E-5	E2F1, CCNE1, CDKN1A, CCND1, CDKN1B, RHOA, CDK6, RB1	54	24	1437	8.87037037037037	0.0018817728697534397	9.413294854768717E-4	0.01568838046049903
BIOCARTA	h_cellcyclePathway:Cyclins and Cell Cycle Regulation	8	0.6309148264984227	1.7902942515979436E-5	E2F1, CCNE1, CDKN1A, CCND1, CDKN1B, CDK6, RB1, CDC25A	54	25	1437	8.515555555555554	0.00253901183718952	8.470545779335481E-4	0.021174184970429444
KEGG_PATHWAY	hsa05210:Colorectal cancer	8	0.6309148264984227	3.970536923776384E-5	IGF1R, FOS, CCND1, KRAS, BCL2, TGFBR2, FZD3, AKT2	59	84	5085	8.208232445520581	0.0032901865084453696	3.295068080931829E-4	0.04251094038272285
KEGG_PATHWAY	hsa04012:ErbB signaling pathway	8	0.6309148264984227	4.988314728488253E-5	CDKN1A, CDKN1B, KRAS, ERBB4, ERBB3, MAP2K4, ABL1, AKT2	59	87	5085	7.925189947399182	0.0041318448365819105	3.763295787725385E-4	0.05340523909247441
BIOCARTA	h_p53Pathway:p53 Signaling Pathway	6	0.47318611987381703	2.493825514350292E-4	E2F1, CCNE1, CDKN1A, CCND1, BCL2, RB1	54	17	1437	9.392156862745098	0.03479690499862853	0.008815101802418956	0.29458060046285706
KEGG_PATHWAY	hsa05223:Non-small cell lung cancer	6	0.47318611987381703	3.3439852009931E-4	E2F1, CCND1, KRAS, CDK6, RB1, AKT2	59	54	5085	9.576271186440678	0.027377958512969314	0.002310636263314514	0.3575153192013292
KEGG_PATHWAY	hsa04115:p53 signaling pathway	6	0.47318611987381703	9.760527111103706E-4	CCNE1, CDKN1A, CCND1, CDK6, THBS1, PTEN	59	68	5085	7.6046859421734805	0.07785420323134418	0.006215368567046298	1.0402834381790682
KEGG_PATHWAY	hsa04510:Focal adhesion	9	0.7097791798107256	0.001812400857448469	IGF1R, CCND1, ITGA5, BCL2, VEGFA, RHOA, THBS1, PTEN, AKT2	59	201	5085	3.8590943587149003	0.13977883584320772	0.01069707181117785	1.9238527137783068
KEGG_PATHWAY	hsa05221:Acute myeloid leukemia	5	0.3943217665615142	0.004089923544741172	CCND1, KRAS, KIT, RUNX1, AKT2	59	58	5085	7.4298655756867324	0.2883433685005352	0.022422118572335337	4.293829776952274
KEGG_PATHWAY	hsa04010:MAPK signaling pathway	9	0.7097791798107256	0.010135425079491188	MAX, FOS, KRAS, NLK, MAP2K4, TGFBR2, NFATC2, MAP3K12, AKT2	59	267	5085	2.9051609217291947	0.570671308285663	0.05147371661522249	10.335083318508975
BIOCARTA	h_p27Pathway:Regulation of p27 Phosphorylation during Cell Cycle Progression	4	0.31545741324921134	0.01043134485021876	E2F1, CCNE1, CDKN1B, RB1	54	13	1437	8.188034188034187	0.7744088161639755	0.2575547643847408	11.66499360488623
BIOCARTA	h_dicerPathway:Dicer Pathway	3	0.23659305993690852	0.012431012699889289	EIF2C2, EIF2C1, EIF2C3	54	5	1437	15.966666666666665	0.8307311874227971	0.2562456971502265	13.753439164664272
KEGG_PATHWAY	hsa04914:Progesterone-mediated oocyte maturation	5	0.3943217665615142	0.016176759406881444	IGF1R, KRAS, ADCY6, CDC25A, AKT2	59	86	5085	5.010839574300355	0.7417041443148644	0.07653875765380036	16.024734935415232
KEGG_PATHWAY	hsa04144:Endocytosis	7	0.5520504731861199	0.017574303151370273	IGF1R, ERBB4, ERBB3, TGFBR2, ITCH, KIT, AP2M1	59	184	5085	3.278831982313928	0.7704505654081664	0.07850470156828182	17.293385925991032
KEGG_PATHWAY	hsa05213:Endometrial cancer	4	0.31545741324921134	0.020967441172200105	CCND1, KRAS, PTEN, AKT2	59	52	5085	6.629726205997392	0.8277488204689223	0.08841323589088734	20.301593788146143
BIOCARTA	h_melanocytepathway:Melanocyte Development and Pigmentation Pathway	3	0.23659305993690852	0.02489350021749424	BCL2, MITF, KIT	54	7	1437	11.404761904761903	0.9721136747097715	0.4003290077831121	25.782936398863843
KEGG_PATHWAY	hsa04916:Melanogenesis	5	0.3943217665615142	0.02572264459776242	KRAS, MITF, ADCY6, FZD3, KIT	59	99	5085	4.352850539291217	0.8850109427024956	0.10250337175249524	24.350529985722314
BIOCARTA	h_telPathway:Telomeres, Telomerase, Cellular Aging, and Immortality	4	0.31545741324921134	0.026124489590909555	IGF1R, KRAS, BCL2, RB1	54	18	1437	5.91358024691358	0.9766928492106026	0.37491921592776234	26.883624216278367
KEGG_PATHWAY	hsa04310:Wnt signaling pathway	6	0.47318611987381703	0.0280026328260957	CCND1, NLK, BTRC, RHOA, FZD3, NFATC2	59	151	5085	3.424626781905938	0.9053321855525552	0.10618481007953673	26.224933015197017
BIOCARTA	h_il2rbPathway:IL-2 Receptor Beta Chain in T cell Activation	5	0.3943217665615142	0.03053666581566997	E2F1, FOS, SOCS3, BCL2, JAK1	54	33	1437	4.031986531986532	0.9877691356022514	0.3869509284684294	30.70714280010156
BBID	1.RBphosphoE2F	4	0.31545741324921134	0.0318764448022279	E2F1, CDKN1C, CDKN1A, CDKN1B	20	14	358	5.114285714285715	0.6983945964703635	0.6983945964703635	25.239819311973633
KEGG_PATHWAY	hsa04660:T cell receptor signaling pathway	5	0.3943217665615142	0.03397335724039932	FOS, KRAS, RHOA, NFATC2, AKT2	59	108	5085	3.9901129943502824	0.9432330373657307	0.12225576758450218	30.935733503651907
BBID	26.cyclin-CDK_complexes	4	0.31545741324921134	0.03850279058969419	CDKN1C, CDKN1A, CDKN1B, CDK6	20	15	358	4.773333333333334	0.7660747835712622	0.5163418392823939	29.710948094476876
BIOCARTA	h_fbw7Pathway:Cyclin E Destruction Pathway	3	0.23659305993690852	0.04070417856726216	E2F1, CCNE1, RB1	54	9	1437	8.87037037037037	0.9972630775645114	0.4457237769094259	38.831423763688925
BBID	94.E2F_transcriptional_activity_cell_cycle	3	0.23659305993690852	0.04783427843521529	CDKN1A, CDK6, RB1	20	7	358	7.671428571428571	0.8369337528420683	0.45367044905442333	35.604339721038116
BIOCARTA	h_skp2e2fPathway:E2F1 Destruction Pathway	3	0.23659305993690852	0.0496964756956581	E2F1, CCNE1, RB1	54	10	1437	7.9833333333333325	0.9992814578233085	0.48212740051951997	45.27977443476454
KEGG_PATHWAY	hsa04722:Neurotrophin signaling pathway	5	0.3943217665615142	0.052073636683836785	KRAS, BCL2, RHOA, ABL1, AKT2	59	124	5085	3.4752597047566978	0.9881888563068523	0.17550769512243136	43.5989641922849
KEGG_PATHWAY	hsa04370:VEGF signaling pathway	4	0.31545741324921134	0.053372698317492424	KRAS, VEGFA, NFATC2, AKT2	59	75	5085	4.596610169491526	0.9894595502648913	0.17278360962591366	44.42118821018407
KEGG_PATHWAY	hsa04662:B cell receptor signaling pathway	4	0.31545741324921134	0.053372698317492424	FOS, KRAS, NFATC2, AKT2	59	75	5085	4.596610169491526	0.9894595502648913	0.17278360962591366	44.42118821018407
KEGG_PATHWAY	hsa04520:Adherens junction	4	0.31545741324921134	0.05691358014112302	IGF1R, NLK, TGFBR2, RHOA	59	77	5085	4.47721769755668	0.9922772181113196	0.1767894060071562	46.6074649822509
KEGG_PATHWAY	hsa04360:Axon guidance	5	0.3943217665615142	0.058634371035668126	KRAS, RHOA, ABL1, NFATC2, CXCL12	59	129	5085	3.3405597162002363	0.9933634556658436	0.17542808527482623	47.64153264685628
KEGG_PATHWAY	hsa04062:Chemokine signaling pathway	6	0.47318611987381703	0.06077613482416884	KRAS, IL8, ADCY6, RHOA, CXCL12, AKT2	59	187	5085	2.765340342608538	0.9945066547287589	0.17531089822095902	48.90319753979361
KEGG_PATHWAY	hsa04530:Tight junction	5	0.3943217665615142	0.06562088755830543	KRAS, RHOA, PTEN, PPP2R2A, AKT2	59	134	5085	3.2159119655957498	0.9964238223854375	0.18224706785341716	51.656054199778836
KEGG_PATHWAY	hsa04350:TGF-beta signaling pathway	4	0.31545741324921134	0.07623030964737587	TGFBR2, RHOA, BMP7, THBS1	59	87	5085	3.962594973699591	0.9986139215467801	0.2030318620543462	57.220724794646486
BIOCARTA	h_arfPathway:Tumor Suppressor Arf Inhibits Ribosomal Biogenesis	3	0.23659305993690852	0.08029836867946119	E2F1, RB1, ABL1	54	13	1437	6.1410256410256405	0.999993115571913	0.6286167415604331	62.846197383084586
